# Supplementary material for: Sorptive removal of phenanthrene from aqueous solutions using magnetic and non-magnetic rice husk-derived biochars
Source: R Soc Open Sci. 2018 May 30;5(5):172382. doi: 10.1098/rsos.172382 (PMC5990792; doi:10.1098/rsos.172382)
Supplement: BP.xlsx [file rsos172382supp1.xlsx]

## Sheet: Sheet1
Figure 1 XRD patterns (c), and XPS spectra (d) of BC and MBC.
XRD patterns				XPS spectra
BC		MBC		BC		MBC
2 Theta	Intensity	2 Theta	Intensity	Binding energy	Intensity	Binding energy	Intensity
10	323	10	390	1202	17783	1202	53644.5
10.02	323	10.02	390	1201	18300.3	1201	53014.5
10.04	323	10.04	390	1200	17910.3	1200	54968.3
10.0599	324	10.0599	391	1199	18486.3	1199	54226.4
10.0799	326	10.0799	393	1198	18076.3	1198	54417.2
10.0999	328	10.0999	394	1197	18484.3	1197	54785.8
10.1199	330	10.1199	395	1196	18168.8	1196	53727.3
10.1399	331	10.1399	395	1195	17733.6	1195	55245
10.1599	330	10.1599	394	1194	18163.5	1194	53931.7
10.1798	328	10.1798	391	1193	17904.1	1193	54783.9
10.1998	324	10.1998	388	1192	18749.3	1192	54576.4
10.2198	320	10.2198	384	1191	18768.7	1191	54691.1
10.2398	316	10.2398	380	1190	18498.1	1190	55361.4
10.2598	312	10.2598	378	1189	18740.4	1189	54281.7
10.2798	311	10.2798	377	1188	18828.5	1188	55185.9
10.2997	311	10.2997	379	1187	18673.6	1187	55687.9
10.3197	312	10.3197	382	1186	19367.1	1186	55064.6
10.3397	314	10.3397	387	1185	18968	1185	55495.7
10.3597	316	10.3597	394	1184	18593.9	1184	54541.8
10.3797	316	10.3797	401	1183	18305	1183	55253.7
10.3996	316	10.3996	408	1182	18295	1182	56472.1
10.4196	316	10.4196	413	1181	19086.3	1181	55551.7
10.4396	315	10.4396	417	1180	18623	1180	55428.9
10.4596	316	10.4596	418	1179	18966.3	1179	55926.9
10.4796	317	10.4796	416	1178	18781.9	1178	55276.6
10.4996	320	10.4996	413	1177	19167	1177	56337
10.5196	323	10.5196	408	1176	19299.4	1176	55898.3
10.5395	326	10.5395	404	1175	19307	1175	55498.1
10.5595	327	10.5595	400	1174	18391.2	1174	56644.8
10.5795	328	10.5795	397	1173	18961.5	1173	56991.1
10.5995	327	10.5995	395	1172	18552	1172	55765.2
10.6195	325	10.6195	394	1171	19144.5	1171	56258.2
10.6395	322	10.6395	393	1170	18478.8	1170	56527.3
10.6594	319	10.6594	392	1169	18036.7	1169	57463.4
10.6794	316	10.6794	390	1168	18673.1	1168	55738.4
10.6994	313	10.6994	389	1167	18715.5	1167	56039.4
10.7194	311	10.7194	388	1166	18688.4	1166	56261.4
10.7394	310	10.7394	388	1165	18706.7	1165	55819.5
10.7593	311	10.7593	388	1164	18998.3	1164	56618.6
10.7793	314	10.7793	390	1163	18962.2	1163	57183.2
10.7993	317	10.7993	393	1162	18847.9	1162	56986.9
10.8193	321	10.8193	396	1161	19374.2	1161	57741
10.8393	324	10.8393	399	1160	18830.3	1160	57045
10.8593	327	10.8593	401	1159	19218.9	1159	56441.3
10.8792	326	10.8792	403	1158	19104	1158	57844.8
10.8992	324	10.8992	404	1157	18966.1	1157	57049.1
10.9192	319	10.9192	404	1156	19236	1156	58682
10.9392	314	10.9392	404	1155	18779.1	1155	58392.7
10.9592	308	10.9592	405	1154	18860.2	1154	57408.6
10.9792	303	10.9792	405	1153	19314.7	1153	58244.8
10.9991	300	10.9991	406	1152	19279.5	1152	58479.1
11.0191	298	11.0191	407	1151	18396.4	1151	58498.7
11.0391	298	11.0391	407	1150	19122.4	1150	58396.7
11.0591	298	11.0591	407	1149	19217.1	1149	58087.6
11.0791	299	11.0791	406	1148	19588.8	1148	58485.5
11.0991	299	11.0991	404	1147	19421.8	1147	57864.5
11.119	298	11.119	401	1146	19161.5	1146	57381.6
11.139	298	11.139	399	1145	19513.9	1145	56748.6
11.159	299	11.159	398	1144	19567.3	1144	57088.2
11.179	301	11.179	398	1143	19888.7	1143	59230.9
11.199	305	11.199	399	1142	19822.8	1142	57920.5
11.2189	310	11.2189	401	1141	19845.8	1141	58652.9
11.2389	316	11.2389	405	1140	19353.7	1140	59673.4
11.2589	320	11.2589	408	1139	19745.9	1139	59017.6
11.2789	323	11.2789	411	1138	19445.9	1138	57720.2
11.2989	323	11.2989	414	1137	19277	1137	57746.9
11.3189	322	11.3189	415	1136	18695.7	1136	58245.2
11.3389	319	11.3389	416	1135	19073.1	1135	59270
11.3588	316	11.3588	416	1134	19984.7	1134	59477.3
11.3788	314	11.3788	416	1133	19083.8	1133	59987.1
11.3988	312	11.3988	417	1132	19857.7	1132	58519.1
11.4188	311	11.4188	417	1131	19578.6	1131	60119.8
11.4388	310	11.4388	417	1130	19240.5	1130	60871.7
11.4588	310	11.4588	417	1129	19436.2	1129	60249.1
11.4787	309	11.4787	416	1128	20061.5	1128	60638.3
11.4987	308	11.4987	414	1127	19745.5	1127	60947.5
11.5187	308	11.5187	412	1126	19801.5	1126	60608.5
11.5387	308	11.5387	409	1125	19763.5	1125	59683.3
11.5587	309	11.5587	406	1124	20457.6	1124	59910.3
11.5786	310	11.5786	405	1123	19469.8	1123	59795.3
11.5986	311	11.5986	404	1122	20209.1	1122	61046
11.6186	313	11.6186	404	1121	19729.3	1121	60778
11.6386	315	11.6386	406	1120	19987.2	1120	60508
11.6586	319	11.6586	409	1119	20152.9	1119	59871.3
11.6786	322	11.6786	412	1118	19911.6	1118	59635.4
11.6985	325	11.6985	415	1117	19406	1117	60676.4
11.7185	326	11.7185	418	1116	19620.8	1116	60292.9
11.7385	325	11.7385	420	1115	20328.6	1115	59787.2
11.7585	321	11.7585	422	1114	20144.2	1114	60311.6
11.7785	317	11.7785	423	1113	19064	1113	61402.6
11.7985	312	11.7985	424	1112	19711.6	1112	60348.3
11.8184	309	11.8184	424	1111	20321.5	1111	61535.7
11.8384	307	11.8384	424	1110	20309.2	1110	63062.6
11.8584	307	11.8584	423	1109	20036.1	1109	61399.9
11.8784	307	11.8784	421	1108	20855.4	1108	60433.8
11.8984	309	11.8984	419	1107	20555.7	1107	61034.5
11.9184	310	11.9184	418	1106	20542.7	1106	61017.8
11.9383	311	11.9383	417	1105	20224.6	1105	62665.6
11.9583	311	11.9583	417	1104	19797.6	1104	62421.7
11.9783	311	11.9783	417	1103	20420.8	1103	62073
11.9983	310	11.9983	417	1102	19985.7	1102	61991.3
12.0183	310	12.0183	417	1101	20537.1	1101	62707.9
12.0382	310	12.0382	418	1100	20541.6	1100	62463.4
12.0582	310	12.0582	420	1099	20319.4	1099	62439.3
12.0782	311	12.0782	422	1098	20325.5	1098	62261.2
12.0982	312	12.0982	424	1097	19905.6	1097	62591.9
12.1182	313	12.1182	426	1096	19954.1	1096	62688.5
12.1382	314	12.1382	428	1095	20233.7	1095	62786.5
12.1581	314	12.1581	429	1094	20414.1	1094	62027.1
12.1781	314	12.1781	429	1093	20395	1093	62670
12.1981	314	12.1981	428	1092	19966	1092	63309
12.2181	314	12.2181	427	1091	20548.7	1091	62880.2
12.2381	314	12.2381	427	1090	20498.6	1090	62190.6
12.2581	315	12.2581	427	1089	20942.1	1089	63166.4
12.2781	315	12.2781	428	1088	20775.7	1088	63084.8
12.298	316	12.298	429	1087	20984.2	1087	63012.8
12.318	317	12.318	430	1086	20304.6	1086	63552.4
12.338	317	12.338	431	1085	20595.1	1085	62617.4
12.358	317	12.358	431	1084	20033.1	1084	63251.4
12.378	317	12.378	431	1083	20400.1	1083	64005.2
12.3979	316	12.3979	431	1082	20903.9	1082	63187.9
12.4179	314	12.4179	431	1081	20231	1081	62883.2
12.4379	312	12.4379	431	1080	19999.5	1080	62844.9
12.4579	310	12.4579	430	1079	20754.1	1079	64221.5
12.4779	308	12.4779	428	1078	20984.1	1078	64209.7
12.4979	307	12.4979	426	1077	21712.3	1077	63008.9
12.5178	306	12.5178	423	1076	20651.6	1076	64117.9
12.5378	307	12.5378	421	1075	21138.6	1075	64261.3
12.5578	308	12.5578	420	1074	21090.5	1074	64607.9
12.5778	308	12.5778	420	1073	20679.6	1073	63539
12.5978	308	12.5978	421	1072	21239.9	1072	64813.5
12.6178	307	12.6178	422	1071	20649.5	1071	64952.7
12.6377	306	12.6377	423	1070	20263.1	1070	64856.2
12.6577	305	12.6577	424	1069	20641.6	1069	64710.6
12.6777	305	12.6777	425	1068	21077.7	1068	66051.3
12.6977	305	12.6977	426	1067	20728.2	1067	65147.1
12.7177	307	12.7177	427	1066	20527.6	1066	65466.9
12.7377	309	12.7377	428	1065	20963.1	1065	64639.1
12.7576	312	12.7576	429	1064	21678.5	1064	65177.2
12.7776	314	12.7776	429	1063	20561	1063	66225.8
12.7976	316	12.7976	428	1062	20322	1062	64823.1
12.8176	316	12.8176	427	1061	21645.6	1061	64629.3
12.8376	316	12.8376	426	1060	20910.1	1060	64586.4
12.8575	314	12.8575	426	1059	21715	1059	65214.2
12.8775	312	12.8775	427	1058	21958.9	1058	64712.5
12.8975	311	12.8975	428	1057	21319.1	1057	64971.8
12.9175	310	12.9175	429	1056	21461.1	1056	65177.1
12.9375	311	12.9375	429	1055	21474.2	1055	66789.5
12.9575	313	12.9575	429	1054	21368.7	1054	65454.3
12.9774	315	12.9774	428	1053	21473.7	1053	65851.8
12.9974	317	12.9974	426	1052	21653.2	1052	65293.3
13.0174	319	13.0174	424	1051	21069.9	1051	65849.5
13.0374	319	13.0374	422	1050	21305.4	1050	66594.5
13.0574	318	13.0574	420	1049	20919.8	1049	67105.9
13.0774	316	13.0774	418	1048	20773.9	1048	66992.6
13.0973	314	13.0973	416	1047	21063.7	1047	66863.7
13.1173	313	13.1173	415	1046	21272.5	1046	65825.1
13.1373	313	13.1373	414	1045	21473.5	1045	66152
13.1573	314	13.1573	415	1044	21114	1044	65309.5
13.1773	315	13.1773	417	1043	21140.6	1043	67626.1
13.1973	317	13.1973	421	1042	21377.9	1042	68908.5
13.2172	318	13.2172	425	1041	21179.2	1041	66188.5
13.2372	318	13.2372	429	1040	21383.3	1040	66720.2
13.2572	317	13.2572	434	1039	21945.8	1039	66325.5
13.2772	315	13.2772	438	1038	22078.4	1038	67700
13.2972	313	13.2972	441	1037	21282.3	1037	68232.8
13.3172	312	13.3172	443	1036	21835.7	1036	68150.5
13.3371	313	13.3371	443	1035	21592.4	1035	68295.1
13.3571	314	13.3571	442	1034	21800.8	1034	67086.5
13.3771	316	13.3771	440	1033	21576.8	1033	67903.6
13.3971	319	13.3971	437	1032	21959.4	1032	66425.5
13.4171	322	13.4171	434	1031	21480.2	1031	65766.5
13.437	323	13.437	432	1030	22051.7	1030	68086.1
13.457	323	13.457	431	1029	22470.8	1029	68108.5
13.477	320	13.477	433	1028	22252.8	1028	66632.9
13.497	317	13.497	436	1027	22060	1027	68390.8
13.517	312	13.517	440	1026	21816.9	1026	69517.5
13.537	308	13.537	444	1025	21871.1	1025	69506.1
13.557	304	13.557	447	1024	21861.3	1024	68574.4
13.5769	303	13.5769	448	1023	21612.4	1023	68264.1
13.5969	302	13.5969	447	1022	22551.5	1022	67308.7
13.6169	303	13.6169	445	1021	22286.8	1021	66976.1
13.6369	304	13.6369	442	1020	22494.2	1020	68167.5
13.6569	306	13.6569	439	1019	22562.7	1019	68193.6
13.6768	308	13.6768	437	1018	22157.5	1018	70066.4
13.6968	309	13.6968	435	1017	22224.6	1017	70790.3
13.7168	310	13.7168	434	1016	21850.7	1016	69838
13.7368	312	13.7368	435	1015	22098	1015	68743.3
13.7568	313	13.7568	437	1014	22859.5	1014	69316.9
13.7768	315	13.7768	441	1013	21991.3	1013	69337
13.7967	316	13.7967	446	1012	22260.9	1012	68653.1
13.8167	317	13.8167	452	1011	22011.3	1011	68628.7
13.8367	317	13.8367	459	1010	21746.4	1010	68596.7
13.8567	316	13.8567	465	1009	22027.9	1009	69690.1
13.8767	315	13.8767	468	1008	22591.2	1008	68351.2
13.8967	314	13.8967	469	1007	22467.7	1007	69809.2
13.9166	314	13.9166	466	1006	22387.2	1006	68504.3
13.9366	314	13.9366	461	1005	23333.9	1005	69480.3
13.9566	315	13.9566	453	1004	22845	1004	71093.6
13.9766	315	13.9766	446	1003	22806	1003	72446.5
13.9966	314	13.9966	440	1002	23314.3	1002	72678.7
14.0166	313	14.0166	436	1001	23226.1	1001	71340.5
14.0365	312	14.0365	435	1000	23707.3	1000	71387.8
14.0565	311	14.0565	436	999	23215.9	999	70180.2
14.0765	311	14.0765	439	998	23455.6	998	71520.2
14.0965	313	14.0965	442	997	22674.4	997	72846.3
14.1165	315	14.1165	445	996	21109.8	996	71025.7
14.1365	319	14.1365	446	995	21934.3	995	69549.7
14.1564	321	14.1564	447	994	22479.6	994	69987.5
14.1764	324	14.1764	446	993	22039.5	993	69231.4
14.1964	325	14.1964	445	992	20928.6	992	69872.9
14.2164	325	14.2164	443	991	21510.2	991	68886.5
14.2364	325	14.2364	442	990	21257.1	990	68630.8
14.2563	324	14.2563	442	989	21328	989	67276.9
14.2763	323	14.2763	443	988	20303	988	68748.2
14.2963	322	14.2963	445	987	20278.3	987	68054.1
14.3163	321	14.3163	448	986	21336.7	986	68433.3
14.3363	319	14.3363	452	985	21817.4	985	68805.7
14.3563	318	14.3563	455	984	22283.3	984	69854.3
14.3763	317	14.3763	458	983	23399.3	983	69502.8
14.3962	316	14.3962	459	982	23709.6	982	72218.9
14.4162	316	14.4162	459	981	23358	981	73533.2
14.4362	317	14.4362	457	980	23578	980	73569.5
14.4562	317	14.4562	455	979	23768.1	979	74171.9
14.4762	317	14.4762	453	978	23599.7	978	74475.5
14.4962	317	14.4962	451	977	23935.9	977	74550.2
14.5161	317	14.5161	450	976	23064.2	976	73657.5
14.5361	318	14.5361	451	975	22796.6	975	74741.3
14.5561	318	14.5561	451	974	22119.6	974	71320.9
14.5761	319	14.5761	452	973	21972.6	973	70478.8
14.5961	320	14.5961	453	972	20926.8	972	68208.8
14.616	321	14.616	454	971	20352.3	971	65673.7
14.636	320	14.636	454	970	19568.2	970	66345.2
14.656	320	14.656	454	969	19542.2	969	65305.9
14.676	319	14.676	455	968	18766.4	968	63610.3
14.696	320	14.696	457	967	18118.1	967	63195.9
14.716	321	14.716	460	966	17070.7	966	63291.5
14.7359	324	14.7359	463	965	17204.4	965	62781
14.7559	327	14.7559	467	964	17667	964	62959.9
14.7759	329	14.7759	470	963	17870.8	963	63219.5
14.7959	330	14.7959	472	962	17052.6	962	62442
14.8159	330	14.8159	471	961	17106.3	961	61404.7
14.8359	329	14.8359	468	960	16758.6	960	60991.9
14.8558	329	14.8558	464	959	17338.2	959	61182
14.8758	329	14.8758	459	958	17262.4	958	61150.9
14.8958	329	14.8958	455	957	16602.4	957	60283.7
14.9158	331	14.9158	452	956	17120.5	956	62083.6
14.9358	332	14.9358	451	955	16489.8	955	61487.5
14.9558	333	14.9558	453	954	17329.2	954	62217.7
14.9757	332	14.9757	456	953	17139.5	953	60946.4
14.9957	331	14.9957	460	952	16842.1	952	62275.2
15.0157	328	15.0157	464	951	17228.5	951	60912.7
15.0357	325	15.0357	466	950	17794.7	950	61753.3
15.0557	323	15.0557	466	949	17584.4	949	61651.4
15.0756	322	15.0756	465	948	17384.3	948	62341.5
15.0956	321	15.0956	462	947	17531.4	947	63168.6
15.1156	321	15.1156	458	946	17150.7	946	61517.7
15.1356	322	15.1356	454	945	17304	945	61559.5
15.1556	322	15.1556	451	944	17335	944	62782.4
15.1756	322	15.1756	449	943	16804.3	943	62389.3
15.1956	322	15.1956	449	942	17181.4	942	63599
15.2155	323	15.2155	450	941	17240.6	941	62785.7
15.2355	325	15.2355	452	940	16977.2	940	62244.8
15.2555	329	15.2555	455	939	17413.4	939	61295.1
15.2755	332	15.2755	458	938	17381.1	938	62042.8
15.2955	336	15.2955	460	937	17475.3	937	62175.1
15.3155	340	15.3155	461	936	16771.9	936	61900.6
15.3354	341	15.3354	462	935	16544.7	935	61947.4
15.3554	341	15.3554	462	934	16690	934	61017.5
15.3754	340	15.3754	460	933	17211	933	62501.7
15.3954	337	15.3954	459	932	17294.4	932	61580.9
15.4154	335	15.4154	457	931	17313.7	931	61656.3
15.4353	334	15.4353	456	930	16772	930	62537.4
15.4553	334	15.4553	456	929	17352.6	929	62572.6
15.4753	334	15.4753	456	928	17531.2	928	62454.2
15.4953	335	15.4953	457	927	17738.4	927	62376.6
15.5153	335	15.5153	457	926	17162	926	62537.3
15.5353	334	15.5353	458	925	17565.7	925	61249.5
15.5552	331	15.5552	458	924	17587.6	924	61609.6
15.5752	327	15.5752	459	923	17426.2	923	61402.2
15.5952	323	15.5952	461	922	17610.9	922	61858.4
15.6152	319	15.6152	462	921	17133.2	921	61492.1
15.6352	318	15.6352	464	920	16807.9	920	62523.3
15.6552	320	15.6552	465	919	18013	919	61306
15.6751	324	15.6751	465	918	17063.9	918	62198.3
15.6951	329	15.6951	463	917	17111.8	917	61217.7
15.7151	334	15.7151	461	916	17323.8	916	60721.3
15.7351	337	15.7351	458	915	17756.8	915	61865.9
15.7551	337	15.7551	455	914	16582.5	914	60873.2
15.7751	336	15.7751	453	913	17359.1	913	60543.1
15.795	333	15.795	452	912	17104.1	912	62001.4
15.815	329	15.815	452	911	17621.3	911	62080.4
15.835	327	15.835	453	910	17527.6	910	60924.6
15.855	326	15.855	455	909	17659.6	909	60980.5
15.875	326	15.875	457	908	18130.8	908	61081.6
15.8949	328	15.8949	460	907	17189	907	61527.6
15.9149	331	15.9149	462	906	17650.6	906	60142.8
15.9349	334	15.9349	463	905	17662.6	905	61144.3
15.9549	337	15.9549	463	904	18105	904	62002
15.9749	339	15.9749	462	903	17587.2	903	61087.2
15.9949	340	15.9949	461	902	17833.1	902	61614.6
16.0148	341	16.0148	459	901	17863.7	901	61410.8
16.0348	341	16.0348	458	900	18114	900	60809.3
16.0548	340	16.0548	457	899	17564.5	899	61009.1
16.0748	339	16.0748	456	898	17204.2	898	61156.1
16.0948	337	16.0948	455	897	17787.1	897	61146.8
16.1148	336	16.1148	455	896	18821.7	896	61003.3
16.1348	335	16.1348	455	895	17923.2	895	61100.1
16.1547	335	16.1547	455	894	17808.5	894	61586.1
16.1747	337	16.1747	456	893	17520.6	893	60083.3
16.1947	340	16.1947	457	892	17719.9	892	60644.1
16.2147	345	16.2147	458	891	17929.7	891	61102
16.2347	349	16.2347	458	890	17581.2	890	59005.9
16.2546	353	16.2546	458	889	18048.8	889	59428.4
16.2746	355	16.2746	457	888	18358.3	888	58862.7
16.2946	354	16.2946	455	887	17750.9	887	58259.5
16.3146	351	16.3146	454	886	17978.3	886	58396.1
16.3346	346	16.3346	453	885	17580.7	885	57011.5
16.3546	341	16.3546	454	884	17736.5	884	56851.9
16.3745	337	16.3745	456	883	17712.2	883	56500.3
16.3945	335	16.3945	460	882	18269.4	882	57597.8
16.4145	335	16.4145	464	881	17589.5	881	57185.8
16.4345	337	16.4345	468	880	17072.1	880	56177.6
16.4545	340	16.4545	471	879	17389	879	57259.8
16.4745	342	16.4745	472	878	17590.9	878	56524.1
16.4944	344	16.4944	472	877	18129.2	877	57605.6
16.5144	345	16.5144	471	876	18245.7	876	56663.3
16.5344	345	16.5344	470	875	17993.7	875	56613.9
16.5544	347	16.5544	470	874	17975	874	55754
16.5744	349	16.5744	470	873	18295.4	873	55947.6
16.5943	353	16.5943	472	872	17911.9	872	55073.3
16.6143	356	16.6143	475	871	17850.5	871	56236.4
16.6343	360	16.6343	479	870	18072.7	870	55786.3
16.6543	361	16.6543	482	869	18507.8	869	56058.8
16.6743	361	16.6743	484	868	18458.4	868	56210.6
16.6943	359	16.6943	486	867	17965.3	867	55708.4
16.7142	356	16.7142	487	866	18015	866	56028.2
16.7342	353	16.7342	486	865	18281.6	865	56847.6
16.7542	350	16.7542	484	864	18405.4	864	57043.9
16.7742	348	16.7742	482	863	17477	863	56364.8
16.7942	348	16.7942	479	862	18037.1	862	56334.2
16.8142	348	16.8142	476	861	17654.7	861	56616.3
16.8342	349	16.8342	474	860	18495.7	860	55251
16.8541	349	16.8541	472	859	18518	859	56142.4
16.8741	349	16.8741	471	858	18765	858	56711.5
16.8941	348	16.8941	471	857	18466	857	55126.1
16.9141	345	16.9141	472	856	18177.4	856	55018.1
16.9341	343	16.9341	474	855	18309.1	855	55488.3
16.954	342	16.954	476	854	18534.1	854	54648
16.974	343	16.974	479	853	18790.7	853	56313.9
16.994	345	16.994	483	852	18605.8	852	55732.8
17.014	350	17.014	486	851	18283.3	851	55364.2
17.034	356	17.034	488	850	18377	850	55939.7
17.054	363	17.054	490	849	17823.1	849	56673.6
17.0739	369	17.0739	491	848	18393.1	848	55399.8
17.0939	374	17.0939	491	847	18984.9	847	55185.3
17.1139	377	17.1139	491	846	18427.1	846	56392.5
17.1339	376	17.1339	490	845	19109.8	845	54798.8
17.1539	373	17.1539	490	844	18724.2	844	53930.9
17.1739	369	17.1739	491	843	18528.7	843	53526.3
17.1938	364	17.1938	491	842	18395.1	842	54304.4
17.2138	359	17.2138	491	841	18412.7	841	53116.4
17.2338	356	17.2338	491	840	18733.6	840	54078.6
17.2538	356	17.2538	491	839	18116.6	839	53651.2
17.2738	357	17.2738	491	838	17854.7	838	52805.1
17.2937	360	17.2937	492	837	19610.1	837	53311.5
17.3137	363	17.3137	493	836	18249.5	836	52847.9
17.3337	367	17.3337	495	835	18789.4	835	51061.3
17.3537	369	17.3537	497	834	18040.1	834	51601.9
17.3737	370	17.3737	500	833	18877	833	50740.9
17.3937	370	17.3937	501	832	18797.6	832	49918.5
17.4137	370	17.4137	502	831	19029.4	831	49861.9
17.4336	369	17.4336	500	830	18664.7	830	49331.5
17.4536	369	17.4536	496	829	18251.6	829	49102.9
17.4736	369	17.4736	492	828	18772.3	828	49534.4
17.4936	370	17.4936	487	827	18808	827	48600.5
17.5136	373	17.5136	482	826	18078.4	826	48608
17.5336	375	17.5336	479	825	19311.1	825	47870.6
17.5535	379	17.5535	476	824	18776.4	824	48987.1
17.5735	382	17.5735	475	823	19015.2	823	48397.4
17.5935	383	17.5935	474	822	19216.4	822	48608.9
17.6135	384	17.6135	474	821	19006.3	821	48720.3
17.6335	382	17.6335	474	820	18702.9	820	47336.5
17.6534	379	17.6534	474	819	18760.2	819	47568.1
17.6734	375	17.6734	476	818	18078	818	47403.4
17.6934	372	17.6934	479	817	18873.7	817	48276.9
17.7134	370	17.7134	483	816	18834.9	816	48237.8
17.7334	368	17.7334	487	815	18994.1	815	48116.3
17.7534	368	17.7534	492	814	18400.9	814	48292.8
17.7733	367	17.7733	495	813	19453.9	813	47776.8
17.7933	366	17.7933	498	812	19601.8	812	47398.1
17.8133	365	17.8133	498	811	18573.2	811	47506.8
17.8333	363	17.8333	497	810	18754.6	810	47793
17.8533	362	17.8533	494	809	19353.3	809	48058.4
17.8733	361	17.8733	491	808	19516.5	808	48283.6
17.8932	362	17.8932	488	807	18906.1	807	49082.5
17.9132	364	17.9132	486	806	18799.5	806	48417.8
17.9332	366	17.9332	485	805	19335.8	805	48188.8
17.9532	369	17.9532	485	804	19091.7	804	48071.5
17.9732	371	17.9732	487	803	19198	803	47971.8
17.9932	373	17.9932	490	802	19304.2	802	49372.9
18.0131	375	18.0131	493	801	19054.1	801	47808.6
18.0331	378	18.0331	497	800	18691.1	800	48565.9
18.0531	380	18.0531	499	799	18577.1	799	48375.6
18.0731	382	18.0731	501	798	19250.7	798	47882
18.0931	384	18.0931	501	797	19596.3	797	48656.5
18.1131	385	18.1131	500	796	18840.4	796	47854.6
18.133	386	18.133	498	795	18819.8	795	47852
18.153	387	18.153	495	794	18843.5	794	47486.7
18.173	389	18.173	491	793	19436.5	793	47861.6
18.193	391	18.193	489	792	19239.9	792	48362
18.213	395	18.213	487	791	18972.9	791	49336.9
18.2329	397	18.2329	488	790	19214.7	790	48003.3
18.2529	400	18.2529	490	789	18678.9	789	48643.4
18.2729	400	18.2729	493	788	18440	788	48283.6
18.2929	399	18.2929	498	787	18482.9	787	50153
18.3129	395	18.3129	502	786	18540.2	786	50243
18.3329	391	18.3329	505	785	18767.4	785	49992.8
18.3529	386	18.3529	507	784	18882	784	48802.1
18.3728	382	18.3728	508	783	18570	783	47950.3
18.3928	379	18.3928	507	782	20233.9	782	47098.1
18.4128	377	18.4128	505	781	19113.9	781	47449.6
18.4328	377	18.4328	502	780	19111.4	780	46351.2
18.4528	378	18.4528	499	779	19210.4	779	47483.7
18.4728	381	18.4728	495	778	19425.2	778	47509
18.4927	384	18.4927	493	777	19265.1	777	46357.6
18.5127	388	18.5127	492	776	19292	776	46347.7
18.5327	391	18.5327	492	775	19514.9	775	45692
18.5527	395	18.5527	495	774	18929	774	45881
18.5727	398	18.5727	499	773	19196.6	773	46481.4
18.5926	401	18.5926	504	772	19029.9	772	45749.7
18.6126	404	18.6126	509	771	19450.7	771	47457.8
18.6326	405	18.6326	514	770	19420.6	770	46645.6
18.6526	406	18.6526	516	769	19403.7	769	45030.2
18.6726	405	18.6726	518	768	20116.8	768	44892.2
18.6926	404	18.6926	517	767	19626.5	767	45465.1
18.7125	402	18.7125	517	766	19496	766	45649.8
18.7325	400	18.7325	516	765	18802.7	765	44781.2
18.7525	399	18.7525	517	764	19698.5	764	45095.7
18.7725	399	18.7725	518	763	19466.6	763	45166.5
18.7925	399	18.7925	520	762	20138.6	762	44890.7
18.8125	399	18.8125	521	761	19838.1	761	43997.7
18.8324	400	18.8324	521	760	19995.4	760	45872.4
18.8524	401	18.8524	520	759	19382.9	759	45388.9
18.8724	403	18.8724	518	758	19536.4	758	44969.8
18.8924	406	18.8924	515	757	19872.4	757	45440.3
18.9124	409	18.9124	512	756	19982.4	756	44168.4
18.9323	413	18.9323	511	755	19940.9	755	44741.4
18.9523	417	18.9523	511	754	19235.8	754	44489.7
18.9723	418	18.9723	512	753	19305.4	753	45178.1
18.9923	418	18.9923	514	752	19749	752	45249.8
19.0123	416	19.0123	514	751	19620.9	751	44870.1
19.0323	412	19.0323	514	750	19613.7	750	44934.1
19.0523	407	19.0523	511	749	18770.4	749	44130.5
19.0722	404	19.0722	508	748	19592.4	748	44071.7
19.0922	403	19.0922	504	747	20334.1	747	44627
19.1122	405	19.1122	501	746	20473.5	746	44515.8
19.1322	409	19.1322	500	745	19709	745	44744.8
19.1522	415	19.1522	501	744	19760.2	744	45198.7
19.1721	421	19.1721	504	743	20257.9	743	45346.5
19.1921	425	19.1921	507	742	20060.7	742	44617.1
19.2121	429	19.2121	509	741	19712.8	741	44535.9
19.2321	430	19.2321	509	740	19645.6	740	44058.7
19.2521	429	19.2521	507	739	20026.3	739	43677.1
19.2721	428	19.2721	503	738	19870	738	43435.5
19.292	427	19.292	499	737	20378.6	737	44057.5
19.312	425	19.312	495	736	19807.7	736	44930.2
19.332	425	19.332	494	735	19718.9	735	44992.6
19.352	426	19.352	494	734	20305.5	734	43579.7
19.372	428	19.372	496	733	20084.2	733	43720.8
19.392	431	19.392	500	732	20352	732	43185
19.4119	433	19.4119	504	731	19744.2	731	42954.1
19.4319	435	19.4319	508	730	19405.1	730	44394.6
19.4519	436	19.4519	510	729	19571.7	729	44856.6
19.4719	436	19.4719	510	728	20308.3	728	44483.8
19.4919	436	19.4919	510	727	20315.9	727	46368.6
19.5119	435	19.5119	508	726	20074.3	726	46837.3
19.5318	433	19.5318	506	725	19732.6	725	47323.8
19.5518	432	19.5518	505	724	20354.8	724	46912
19.5718	430	19.5718	504	723	20139.2	723	44688.1
19.5918	429	19.5918	504	722	20419	722	42809.5
19.6118	430	19.6118	506	721	20547.2	721	41443.4
19.6318	432	19.6318	509	720	20559.7	720	41069.7
19.6517	435	19.6517	513	719	19986.6	719	40521.5
19.6717	439	19.6717	518	718	20846.5	718	41036.8
19.6917	444	19.6917	524	717	20427.9	717	39167
19.7117	448	19.7117	529	716	20993.2	716	40277.1
19.7317	450	19.7317	531	715	19859.4	715	41486.5
19.7517	451	19.7517	531	714	20409.8	714	43255.1
19.7716	450	19.7716	529	713	19989.4	713	44583.4
19.7916	447	19.7916	523	712	19793.6	712	48084.6
19.8116	444	19.8116	517	711	20162.7	711	45363.5
19.8316	440	19.8316	510	710	20786.3	710	40312.8
19.8516	438	19.8516	505	709	20237	709	34926.9
19.8715	437	19.8715	502	708	20544.2	708	30797.3
19.8915	439	19.8915	502	707	21124.1	707	29719.1
19.9115	442	19.9115	504	706	20145.2	706	29499.1
19.9315	447	19.9315	507	705	20631.7	705	29583.1
19.9515	451	19.9515	512	704	20080.4	704	29870.5
19.9715	453	19.9715	516	703	20907.6	703	29631.3
19.9914	453	19.9914	518	702	20846.6	702	29645.3
20.0114	450	20.0114	520	701	20450.9	701	29768.5
20.0314	445	20.0314	520	700	20509.7	700	29973.7
20.0514	440	20.0514	519	699	20109.8	699	29690.1
20.0714	436	20.0714	519	698	20102.9	698	29414.1
20.0914	433	20.0914	518	697	20328.3	697	30894.1
20.1113	434	20.1113	518	696	20540.7	696	29837.3
20.1313	436	20.1313	519	695	20833.5	695	29540.7
20.1513	441	20.1513	519	694	20985.9	694	29540.1
20.1713	447	20.1713	519	693	20488.8	693	29718
20.1913	453	20.1913	520	692	20824.9	692	30240.8
20.2113	457	20.2113	520	691	20845.8	691	29519.6
20.2312	461	20.2312	521	690	20865.9	690	30388.2
20.2512	462	20.2512	521	689	20954	689	30389.9
20.2712	463	20.2712	520	688	20647.4	688	29250.3
20.2912	463	20.2912	520	687	20989.4	687	29120.9
20.3112	463	20.3112	520	686	21491.1	686	30241.4
20.3312	464	20.3312	520	685	20686.5	685	30897.1
20.3511	464	20.3511	521	684	21395.2	684	30408.1
20.3711	465	20.3711	522	683	21441.5	683	29188.8
20.3911	466	20.3911	523	682	21682.8	682	30547.1
20.4111	467	20.4111	523	681	21171.9	681	29667.1
20.4311	468	20.4311	523	680	21396.2	680	29658.1
20.451	469	20.451	522	679	21126.4	679	29936.9
20.471	469	20.471	521	678	21458.6	678	29916.9
20.491	469	20.491	519	677	21322	677	29644.9
20.511	468	20.511	518	676	20633.8	676	29748.2
20.531	467	20.531	518	675	21553	675	30552.8
20.551	466	20.551	519	674	21528.1	674	30362.1
20.5709	465	20.5709	520	673	21085.4	673	29628.4
20.5909	464	20.5909	522	672	20989.1	672	30111.6
20.6109	463	20.6109	524	671	21406.4	671	29816.9
20.6309	463	20.6309	526	670	21201.2	670	29837.4
20.6509	463	20.6509	527	669	21662.6	669	30778.2
20.6709	464	20.6709	527	668	21520.8	668	30854.3
20.6909	465	20.6909	527	667	20669.7	667	30200.2
20.7108	467	20.7108	528	666	20917.3	666	31503.9
20.7308	470	20.7308	529	665	21357.9	665	30256.9
20.7508	472	20.7508	531	664	21173.8	664	30497.1
20.7708	472	20.7708	534	663	20837.2	663	31035
20.7908	471	20.7908	538	662	20794.1	662	30509.5
20.8107	469	20.8107	541	661	21320.5	661	30278.1
20.8307	465	20.8307	543	660	21568.1	660	30173.4
20.8507	460	20.8507	544	659	21649.9	659	30388.7
20.8707	456	20.8707	542	658	21505.3	658	30973.8
20.8907	453	20.8907	540	657	21590.4	657	30983.3
20.9107	451	20.9107	536	656	22080.5	656	30613.7
20.9306	451	20.9306	532	655	21001.4	655	30418.8
20.9506	453	20.9506	529	654	21567.6	654	31254.5
20.9706	455	20.9706	527	653	21768.8	653	31386.3
20.9906	457	20.9906	526	652	21526.6	652	30474.1
21.0106	460	21.0106	527	651	21654.2	651	31176.4
21.0306	462	21.0306	529	650	21528.1	650	30386.5
21.0505	465	21.0505	532	649	21400.8	649	31593.1
21.0705	468	21.0705	533	648	21067.5	648	31713.1
21.0905	471	21.0905	534	647	20994.8	647	31432.4
21.1105	473	21.1105	534	646	21052.4	646	31002.8
21.1305	474	21.1305	532	645	22184.4	645	30573.5
21.1504	475	21.1504	531	644	22067.4	644	31246
21.1704	474	21.1704	529	643	21229.4	643	30855.9
21.1904	473	21.1904	529	642	22272.8	642	30688.1
21.2104	471	21.2104	529	641	22859.3	641	31487.8
21.2304	469	21.2304	531	640	22637.2	640	32120.5
21.2504	467	21.2504	533	639	22511.7	639	31275.8
21.2704	466	21.2704	536	638	21965.5	638	31378.9
21.2903	465	21.2903	538	637	22583.2	637	31356
21.3103	464	21.3103	540	636	21932.2	636	31553.3
21.3303	464	21.3303	541	635	21757.5	635	31635.7
21.3503	464	21.3503	541	634	22122.2	634	32015
21.3703	465	21.3703	539	633	22603.2	633	31840.3
21.3903	466	21.3903	537	632	22075.7	632	31208.5
21.4102	468	21.4102	535	631	21961.4	631	31992.5
21.4302	469	21.4302	533	630	22290	630	30920.1
21.4502	469	21.4502	533	629	22334	629	31170.4
21.4702	469	21.4702	535	628	22168.3	628	30871.5
21.4902	467	21.4902	538	627	22010.2	627	31724.3
21.5101	464	21.5101	543	626	22018.2	626	31885.7
21.5301	461	21.5301	548	625	22213.8	625	31042.3
21.5501	458	21.5501	552	624	22354.2	624	32500.7
21.5701	456	21.5701	554	623	22472	623	32029.1
21.5901	457	21.5901	554	622	22635.5	622	31206.9
21.6101	460	21.6101	552	621	21486.7	621	30627.9
21.63	465	21.63	547	620	22518.8	620	31459.4
21.65	472	21.65	541	619	22498.1	619	32601.9
21.67	479	21.67	535	618	22496.2	618	31661
21.69	485	21.69	530	617	22109	617	31843.4
21.71	489	21.71	526	616	22482.1	616	32169.5
21.73	490	21.73	525	615	22497.8	615	32052.9
21.7499	490	21.7499	526	614	23471.7	614	31342.9
21.7699	488	21.7699	528	613	22916.8	613	31472.8
21.7899	486	21.7899	532	612	22803.8	612	31426.4
21.8099	484	21.8099	536	611	22923.3	611	30952.2
21.8299	484	21.8299	539	610	22474.2	610	32186.5
21.8498	485	21.8498	540	609	23089.3	609	32253
21.8698	486	21.8698	540	608	22388.8	608	32436.7
21.8898	486	21.8898	539	607	22868.3	607	31517.8
21.9098	486	21.9098	538	606	22668.4	606	32614.7
21.9298	486	21.9298	536	605	22692.7	605	31996.6
21.9498	487	21.9498	535	604	22881.8	604	32436.5
21.9698	488	21.9698	534	603	22960.2	603	31211.4
21.9897	489	21.9897	532	602	22876.7	602	31560.8
22.0097	491	22.0097	531	601	22956.7	601	31760.1
22.0297	492	22.0297	530	600	23054.2	600	32250.8
22.0497	492	22.0497	528	599	23279.5	599	32026.9
22.0697	490	22.0697	527	598	23086.1	598	31540.2
22.0896	488	22.0896	527	597	23381.8	597	32741.8
22.1096	486	22.1096	529	596	22723.4	596	32417.2
22.1296	485	22.1296	532	595	22321.6	595	32486.8
22.1496	486	22.1496	536	594	23292.1	594	32876.2
22.1696	487	22.1696	540	593	22764.5	593	31930.5
22.1896	489	22.1896	544	592	22837.3	592	32719.9
22.2096	490	22.2096	546	591	22669.6	591	33285.2
22.2295	490	22.2295	547	590	22799.6	590	32461.8
22.2495	490	22.2495	546	589	23581.6	589	32525.7
22.2695	488	22.2695	545	588	22591.7	588	32511
22.2895	487	22.2895	543	587	22927.9	587	33506.5
22.3095	486	22.3095	542	586	23299.5	586	32498.8
22.3294	486	22.3294	542	585	22866	585	32912.7
22.3494	486	22.3494	543	584	23809.8	584	31960.7
22.3694	484	22.3694	544	583	23575.8	583	32853.5
22.3894	482	22.3894	546	582	22971.3	582	32906.3
22.4094	480	22.4094	547	581	23188	581	32874.1
22.4294	478	22.4294	548	580	23201.8	580	33066.2
22.4493	477	22.4493	548	579	23543.3	579	31793.4
22.4693	479	22.4693	547	578	23540.3	578	33162.2
22.4893	483	22.4893	546	577	23415.2	577	32217.1
22.5093	487	22.5093	544	576	22895.9	576	32397.1
22.5293	491	22.5293	542	575	23187.4	575	31788
22.5493	493	22.5493	538	574	22924	574	32689.6
22.5692	491	22.5692	534	573	22809.7	573	33360
22.5892	485	22.5892	530	572	23448.4	572	33158.7
22.6092	477	22.6092	526	571	23744.5	571	32678.9
22.6292	469	22.6292	523	570	22918.1	570	32390.4
22.6492	462	22.6492	522	569	23089.4	569	32116.2
22.6691	459	22.6691	522	568	22277.4	568	31950.8
22.6891	459	22.6891	525	567	22434.2	567	31999.4
22.7091	462	22.7091	531	566	22310.1	566	32015.7
22.7291	466	22.7291	537	565	22572.2	565	33331.8
22.7491	470	22.7491	544	564	23046.6	564	31294.1
22.7691	474	22.7691	550	563	23539.9	563	32301.2
22.789	476	22.789	554	562	24253.1	562	32738.4
22.809	477	22.809	556	561	24499.4	561	33558
22.829	478	22.829	556	560	23775.4	560	34255.5
22.849	479	22.849	554	559	24949.5	559	33828.5
22.869	480	22.869	550	558	24347	558	33520
22.889	480	22.889	546	557	24280.9	557	34964.3
22.909	478	22.909	543	556	24815.2	556	35620.1
22.9289	475	22.9289	541	555	24296.7	555	34771.7
22.9489	471	22.9489	540	554	25122.4	554	35231.6
22.9689	468	22.9689	541	553	23929.1	553	33873.9
22.9889	466	22.9889	543	552	23834.3	552	34266.2
23.0089	467	23.0089	545	551	22748.4	551	33353.1
23.0288	469	23.0288	548	550	22411.1	550	31834.5
23.0488	474	23.0488	550	549	22906.9	549	31986.7
23.0688	480	23.0688	552	548	21730	548	31169.8
23.0888	486	23.0888	554	547	21563.1	547	30864
23.1088	491	23.1088	556	546	21092.4	546	30417.7
23.1288	494	23.1288	558	545	20285.1	545	28402.9
23.1487	496	23.1487	559	544	18980.4	544	28577
23.1687	495	23.1687	559	543	18679.2	543	27466.2
23.1887	494	23.1887	557	542	18744.7	542	25949.4
23.2087	492	23.2087	553	541	17901	541	25249.6
23.2287	491	23.2287	549	540	18216.1	540	24279
23.2487	490	23.2487	544	539	17602	539	24021
23.2686	491	23.2686	539	538	16992	538	23979.3
23.2886	491	23.2886	535	537	17956.3	537	22928.8
23.3086	492	23.3086	533	536	20539	536	25916.7
23.3286	491	23.3286	532	535	27817.9	535	35754.6
23.3486	488	23.3486	534	534	46837.2	534	57285.1
23.3686	484	23.3686	538	533	61837.6	533	76597.1
23.3885	477	23.3885	543	532	57039.4	532	81478.6
23.4085	469	23.4085	549	531	39770.4	531	69216.2
23.4285	461	23.4285	554	530	25531.4	530	50584.3
23.4485	455	23.4485	558	529	18742.7	529	33064
23.4685	450	23.4685	560	528	16816.5	528	23679.2
23.4885	449	23.4885	560	527	16196.5	527	21027.2
23.5084	449	23.5084	558	526	15578	526	20428.1
23.5284	451	23.5284	554	525	14979.6	525	19571.8
23.5484	454	23.5484	551	524	15173.7	524	18850.6
23.5684	456	23.5684	548	523	15568.1	523	19681.5
23.5884	457	23.5884	546	522	15064.7	522	19414.4
23.6084	457	23.6084	545	521	15630.5	521	19486.2
23.6283	455	23.6283	544	520	15258.2	520	18888.5
23.6483	452	23.6483	544	519	15461.2	519	20018.9
23.6683	449	23.6683	544	518	15403.5	518	19323.4
23.6883	447	23.6883	544	517	15226.8	517	19388.6
23.7083	446	23.7083	544	516	15004.3	516	19591.3
23.7282	447	23.7282	544	515	15151.6	515	19657.1
23.7482	449	23.7482	544	514	14709.1	514	19328.6
23.7682	452	23.7682	545	513	14975.4	513	19381.7
23.7882	455	23.7882	544	512	15166.1	512	20162.4
23.8082	458	23.8082	544	511	15998.8	511	20099.3
23.8282	459	23.8282	543	510	15540.4	510	18844.9
23.8482	459	23.8482	542	509	15759	509	19908.5
23.8681	458	23.8681	541	508	16147.7	508	19825.4
23.8881	457	23.8881	541	507	15601.8	507	19759.6
23.9081	455	23.9081	542	506	16018.1	506	19558.2
23.9281	453	23.9281	542	505	15314.6	505	19726.4
23.9481	452	23.9481	543	504	15367.8	504	19207.6
23.968	451	23.968	543	503	15425.3	503	19297.6
23.988	449	23.988	542	502	15656.2	502	19989.9
24.008	448	24.008	541	501	15813.7	501	20003.4
24.028	448	24.028	540	500	16150.3	500	20131
24.048	449	24.048	539	499	15621.6	499	19527.3
24.068	451	24.068	539	498	16086.5	498	19556.5
24.0879	455	24.0879	539	497	16029.6	497	19669.3
24.1079	459	24.1079	539	496	16343.6	496	20314.7
24.1279	464	24.1279	539	495	15234.2	495	20959
24.1479	467	24.1479	538	494	16146.1	494	19728.1
24.1679	468	24.1679	537	493	16405.6	493	20205.3
24.1879	466	24.1879	536	492	16355	492	19808.5
24.2078	462	24.2078	535	491	15720.6	491	19845.5
24.2278	457	24.2278	535	490	16128.5	490	19818.3
24.2478	452	24.2478	536	489	16083.4	489	19913.4
24.2678	448	24.2678	537	488	15557.1	488	20110.8
24.2878	446	24.2878	538	487	15635.6	487	19982.1
24.3077	446	24.3077	538	486	15911.4	486	20213.2
24.3277	448	24.3277	538	485	15900.8	485	19863.6
24.3477	450	24.3477	538	484	16058.9	484	19950.9
24.3677	451	24.3677	538	483	15995.5	483	19735.1
24.3877	451	24.3877	538	482	16025.1	482	19728.4
24.4077	451	24.4077	539	481	15506.1	481	19899.4
24.4276	450	24.4276	542	480	15823.9	480	20106.7
24.4476	449	24.4476	545	479	16112	479	20534.9
24.4676	447	24.4676	549	478	15907.6	478	20433
24.4876	445	24.4876	552	477	15852.3	477	20081.6
24.5076	442	24.5076	553	476	16052.5	476	20010.3
24.5276	440	24.5276	552	475	16195.3	475	20111.1
24.5476	438	24.5476	549	474	16364.7	474	20135.1
24.5675	435	24.5675	543	473	16777.8	473	20076.6
24.5875	433	24.5875	536	472	16709.2	472	19788.6
24.6075	430	24.6075	529	471	16243.9	471	20348.1
24.6275	425	24.6275	524	470	15479.9	470	20137.3
24.6475	421	24.6475	521	469	15771.6	469	20084
24.6674	416	24.6674	522	468	16468.5	468	20809
24.6874	412	24.6874	524	467	16104.3	467	20359.2
24.7074	410	24.7074	528	466	16617.6	466	20669.2
24.7274	410	24.7274	532	465	16160.1	465	20842
24.7474	413	24.7474	536	464	15750.7	464	20248.8
24.7674	417	24.7674	537	463	16714.5	463	20218.3
24.7873	423	24.7873	538	462	16445.4	462	20159.9
24.8073	428	24.8073	538	461	16506.2	461	20742.4
24.8273	431	24.8273	537	460	16768.5	460	20787.6
24.8473	431	24.8473	537	459	16801.7	459	21228.8
24.8673	429	24.8673	538	458	15709.1	458	21496.2
24.8873	425	24.8873	540	457	15972.8	457	20802.1
24.9072	420	24.9072	543	456	16626	456	20897.6
24.9272	415	24.9272	546	455	16644.9	455	20860.2
24.9472	411	24.9472	549	454	16307.7	454	21399.7
24.9672	409	24.9672	552	453	16627.2	453	20974.9
24.9872	409	24.9872	553	452	16291.6	452	20808.7
25.0071	409	25.0071	553	451	16244.8	451	20688.1
25.0271	411	25.0271	551	450	15828.5	450	21188.6
25.0471	412	25.0471	548	449	16881.7	449	20722.2
25.0671	414	25.0671	543	448	16783.3	448	20791.1
25.0871	414	25.0871	538	447	17128.4	447	21434.5
25.1071	414	25.1071	533	446	16812.2	446	20727.7
25.1271	414	25.1271	528	445	17051.3	445	21135.1
25.147	414	25.147	525	444	16596.9	444	21332.2
25.167	414	25.167	524	443	16843.8	443	21152.2
25.187	416	25.187	525	442	16749.6	442	21299.6
25.207	417	25.207	528	441	16968.7	441	21611.2
25.227	417	25.227	533	440	16566.5	440	21432.6
25.2469	417	25.2469	539	439	16248.3	439	22018.6
25.2669	415	25.2669	545	438	16977	438	21556.5
25.2869	412	25.2869	549	437	17412.6	437	21056.6
25.3069	409	25.3069	552	436	16646.2	436	21207.5
25.3269	407	25.3269	552	435	17307.9	435	21189.1
25.3469	405	25.3469	550	434	16339.2	434	21376.6
25.3668	405	25.3668	548	433	16464.7	433	21844.6
25.3868	404	25.3868	545	432	16489.9	432	21657.6
25.4068	404	25.4068	542	431	16099.2	431	21316.7
25.4268	403	25.4268	540	430	17377.9	430	20945.6
25.4468	401	25.4468	539	429	16781	429	21793.6
25.4668	398	25.4668	537	428	17215.9	428	21757.7
25.4867	396	25.4867	535	427	16808.4	427	21886.5
25.5067	394	25.5067	531	426	17324.5	426	21484
25.5267	394	25.5267	527	425	16966.3	425	21658.2
25.5467	394	25.5467	521	424	17273.6	424	22338.1
25.5667	395	25.5667	516	423	17505.8	423	22088.6
25.5867	397	25.5867	512	422	17409.3	422	21986.2
25.6066	398	25.6066	511	421	17175.8	421	22003.2
25.6266	399	25.6266	512	420	16790.2	420	22565.9
25.6466	400	25.6466	516	419	16989.2	419	21809.8
25.6666	400	25.6666	522	418	17028.5	418	21874.6
25.6866	401	25.6866	530	417	16856.8	417	22064.5
25.7066	402	25.7066	538	416	17313.5	416	22406.5
25.7265	402	25.7265	544	415	17736.1	415	21444.9
25.7465	401	25.7465	549	414	17928.5	414	21612.9
25.7665	399	25.7665	552	413	17352.4	413	21562.7
25.7865	395	25.7865	552	412	17064	412	21854.9
25.8065	390	25.8065	550	411	18152.7	411	21595
25.8265	383	25.8265	547	410	16741	410	20977.1
25.8464	376	25.8464	543	409	17059.9	409	21847.1
25.8664	371	25.8664	540	408	18086.8	408	20661.4
25.8864	368	25.8864	537	407	17361.8	407	21578.5
25.9064	368	25.9064	537	406	17273.5	406	22350.4
25.9264	370	25.9264	537	405	17807.8	405	22146.5
25.9463	374	25.9463	539	404	17720.7	404	21941.3
25.9663	377	25.9663	541	403	17069.7	403	21492.1
25.9863	378	25.9863	542	402	17988.1	402	22890
26.0063	378	26.0063	542	401	18648.2	401	23903.8
26.0263	377	26.0263	542	400	19353.8	400	26127.2
26.0463	375	26.0463	541	399	19385.2	399	27519.8
26.0663	372	26.0663	540	398	18630.7	398	24576.8
26.0862	371	26.0862	539	397	18476.6	397	22757.4
26.1062	372	26.1062	539	396	17875.9	396	22520.3
26.1262	373	26.1262	540	395	17496.1	395	21806.6
26.1462	376	26.1462	540	394	17646	394	22052.9
26.1662	378	26.1662	538	393	17704.1	393	22075.6
26.1862	380	26.1862	536	392	17865.8	392	21237.1
26.2061	381	26.2061	533	391	17460.9	391	21625.5
26.2261	380	26.2261	531	390	17585.1	390	22213.9
26.2461	378	26.2461	529	389	17513.9	389	22197.5
26.2661	375	26.2661	529	388	18018.6	388	22066.9
26.2861	371	26.2861	531	387	18249.5	387	21646.3
26.306	366	26.306	533	386	18015.7	386	21942.1
26.326	360	26.326	534	385	17932.5	385	22779
26.346	356	26.346	535	384	17624.9	384	22431.9
26.366	352	26.366	533	383	17688.8	383	22601
26.386	350	26.386	530	382	17626.9	382	22628
26.406	351	26.406	526	381	17825.5	381	22523.1
26.4259	352	26.4259	522	380	17726.5	380	22706.3
26.4459	356	26.4459	518	379	18587.2	379	22567.5
26.4659	360	26.4659	517	378	18681.7	378	22406.3
26.4859	364	26.4859	516	377	18295	377	22027.8
26.5059	368	26.5059	518	376	18015.4	376	22668.4
26.5258	370	26.5258	520	375	18290.8	375	22902.1
26.5458	372	26.5458	522	374	18909.1	374	22552.5
26.5658	372	26.5658	524	373	18248.3	373	21805.8
26.5858	371	26.5858	524	372	17696	372	22039.4
26.6058	369	26.6058	524	371	17634.8	371	22590.5
26.6258	365	26.6258	523	370	17683.4	370	23137.1
26.6457	359	26.6457	522	369	17781	369	22584.2
26.6657	353	26.6657	522	368	17665.2	368	22884
26.6857	346	26.6857	522	367	17599.9	367	22849.3
26.7057	339	26.7057	523	366	17296.2	366	22781.3
26.7257	333	26.7257	524	365	17440.3	365	23758
26.7457	329	26.7457	525	364	17906.1	364	23178.9
26.7657	326	26.7657	525	363	18525.3	363	22972
26.7856	325	26.7856	525	362	17960.5	362	23076.1
26.8056	326	26.8056	525	361	18871.8	361	22406.8
26.8256	328	26.8256	525	360	17860.3	360	23268.6
26.8456	331	26.8456	525	359	18235.7	359	23762.9
26.8656	334	26.8656	524	358	18335.6	358	23632.7
26.8855	335	26.8855	524	357	17983.4	357	23288.6
26.9055	336	26.9055	523	356	18348.8	356	23979.2
26.9255	335	26.9255	524	355	17937.5	355	24151.5
26.9455	334	26.9455	525	354	18617.5	354	23231.3
26.9655	334	26.9655	527	353	18276.3	353	23267.6
26.9855	335	26.9855	530	352	18670.6	352	23658.7
27.0054	337	27.0054	533	351	19102	351	23270.5
27.0254	340	27.0254	534	350	19180.9	350	24295.3
27.0454	343	27.0454	534	349	19011.5	349	23923.1
27.0654	344	27.0654	532	348	19204.4	348	24740.3
27.0854	344	27.0854	529	347	19061.5	347	24946.1
27.1054	342	27.1054	524	346	18806.7	346	24468
27.1253	338	27.1253	519	345	19172.8	345	24296.2
27.1453	335	27.1453	514	344	18699.3	344	24188.2
27.1653	333	27.1653	512	343	19058.1	343	24281.1
27.1853	333	27.1853	512	342	19221.2	342	24220.3
27.2053	333	27.2053	514	341	18958.7	341	24380.2
27.2253	333	27.2253	517	340	19224.5	340	24444.8
27.2452	333	27.2452	521	339	18966.7	339	23632.2
27.2652	331	27.2652	525	338	19039.5	338	23803.8
27.2852	329	27.2852	529	337	18723.5	337	23730.2
27.3052	325	27.3052	531	336	19459.9	336	24616.5
27.3252	322	27.3252	532	335	19277.4	335	24334.3
27.3452	320	27.3452	531	334	19661.2	334	24627.5
27.3651	319	27.3651	529	333	19469.4	333	24191.6
27.3851	321	27.3851	527	332	19309.9	332	24800.2
27.4051	323	27.4051	525	331	19859.7	331	24863.7
27.4251	326	27.4251	523	330	19391.7	330	24916.9
27.4451	327	27.4451	522	329	19446.7	329	24767.9
27.4651	327	27.4651	522	328	18808.5	328	25583.1
27.485	325	27.485	522	327	19331.9	327	24876.4
27.505	322	27.505	521	326	18867.2	326	24436.8
27.525	318	27.525	520	325	18913	325	24873.5
27.545	315	27.545	518	324	18862.6	324	25374.3
27.565	313	27.565	516	323	18897.9	323	24816.2
27.5849	314	27.5849	513	322	19414.6	322	24482.1
27.6049	316	27.6049	512	321	18975.9	321	25159.5
27.6249	318	27.6249	512	320	19593.5	320	25197.7
27.6449	320	27.6449	512	319	19345.2	319	25671.7
27.6649	320	27.6649	514	318	19126.5	318	24050.4
27.6849	319	27.6849	516	317	19588.9	317	25581.7
27.7048	317	27.7048	519	316	20179.3	316	25374.4
27.7248	314	27.7248	521	315	20244.1	315	25720.3
27.7448	313	27.7448	523	314	20682.4	314	25554.4
27.7648	312	27.7648	524	313	20463.1	313	25446.8
27.7848	312	27.7848	525	312	20677.8	312	25845.6
27.8048	312	27.8048	525	311	21161.1	311	26273.2
27.8247	313	27.8247	525	310	21958	310	27006.5
27.8447	313	27.8447	525	309	21428.1	309	27103.2
27.8647	314	27.8647	524	308	21000.5	308	27359.1
27.8847	314	27.8847	523	307	21435.4	307	28037
27.9047	316	27.9047	521	306	20591.9	306	27842.5
27.9247	317	27.9247	520	305	19486.8	305	26746.8
27.9446	319	27.9446	519	304	19282.3	304	27116.9
27.9646	319	27.9646	519	303	18232.9	303	25824.6
27.9846	317	27.9846	519	302	16451.7	302	24056.5
28.0046	315	28.0046	519	301	15826.1	301	23284.7
28.0246	311	28.0246	520	300	14531.2	300	22100.1
28.0446	307	28.0446	520	299	13529.1	299	20182.5
28.0645	304	28.0645	521	298	12681.7	298	18590.6
28.0845	303	28.0845	523	297	12869.7	297	17735.9
28.1045	304	28.1045	525	296	12513.5	296	16490.4
28.1245	307	28.1245	528	295	11774.7	295	14530
28.1445	312	28.1445	531	294	11944.4	294	14035.4
28.1644	317	28.1644	533	293	12061.2	293	12653.8
28.1844	322	28.1844	533	292	12005.3	292	12265.5
28.2044	327	28.2044	532	291	11186.7	291	11813.2
28.2244	331	28.2244	530	290	13986.9	290	15926.9
28.2444	333	28.2444	527	289	16782.3	289	22149.9
28.2644	334	28.2644	524	288	19824.4	288	26381.1
28.2843	334	28.2843	521	287	30134.9	287	39686
28.3043	333	28.3043	519	286	57661.6	286	83359
28.3243	331	28.3243	518	285	89358.8	285	128765
28.3443	328	28.3443	518	284	84419.7	284	105392
28.3643	324	28.3643	519	283	42381.8	283	43054.3
28.3843	320	28.3843	520	282	12868.8	282	13159.4
28.4043	315	28.4043	521	281	5051.68	281	8901.08
28.4242	310	28.4242	521	280	3833.07	280	7318.57
28.4442	306	28.4442	521	279	3100.87	279	7243.18
28.4642	303	28.4642	520	278	2777.28	278	7426.18
28.4842	302	28.4842	519	277	2919.81	277	7527.7
28.5042	301	28.5042	518	276	2772.87	276	6890.84
28.5241	301	28.5241	517	275	2593.56	275	6257.04
28.5441	302	28.5441	517	274	2527.52	274	6874.98
28.5641	302	28.5641	518	273	2689.76	273	6742.38
28.5841	302	28.5841	519	272	2871.73	272	7160.01
28.6041	301	28.6041	520	271	2870.76	271	7016
28.6241	299	28.6241	520	270	2894.11	270	6944.52
28.644	297	28.644	520	269	2840.45	269	6703.84
28.664	295	28.664	519	268	2784.29	268	7090.34
28.684	292	28.684	518	267	2726.56	267	6873.03
28.704	289	28.704	517	266	2681.34	266	6821.03
28.724	285	28.724	517	265	2734.45	265	6774.7
28.744	282	28.744	517	264	2716.94	264	7404.12
28.7639	279	28.7639	518	263	2718.07	263	6819.24
28.7839	278	28.7839	519	262	2705	262	6913.42
28.8039	277	28.8039	519	261	2646.13	261	6895.33
28.8239	278	28.8239	517	260	2492.48	260	6847.42
28.8439	280	28.8439	515	259	2688.8	259	7138.73
28.8638	283	28.8638	512	258	2654.22	258	7047.52
28.8838	286	28.8838	510	257	2741.56	257	6652.42
28.9038	288	28.9038	509	256	2738.97	256	6427.72
28.9238	289	28.9238	510	255	2932.45	255	6671.86
28.9438	289	28.9438	513	254	2848.34	254	7100.96
28.9638	289	28.9638	516	253	2792.27	253	7141.33
28.9838	288	28.9838	520	252	2616.25	252	7283.61
29.0037	287	29.0037	522	251	2441.81	251	6713.04
29.0237	286	29.0237	523	250	2542.98	250	6487.37
29.0437	284	29.0437	521	249	2600.46	249	6702.88
29.0637	282	29.0637	519	248	2879.51	248	6513.88
29.0837	279	29.0837	516	247	2782.11	247	6406.06
29.1036	276	29.1036	514	246	2590.27	246	7106.17
29.1236	273	29.1236	513	245	2544.01	245	7016.6
29.1436	272	29.1436	513	244	2759.95	244	6978.65
29.1636	272	29.1636	514	243	2697.2	243	6687.46
29.1836	273	29.1836	517	242	2720.46	242	7189.05
29.2036	276	29.2036	520	241	2890.54	241	7391.46
29.2235	280	29.2235	524	240	2629.22	240	6775.21
29.2435	284	29.2435	528	239	2641.31	239	6921.99
29.2635	288	29.2635	531	238	2499.7	238	7092.13
29.2835	292	29.2835	534	237	2745.12	237	7164.49
29.3035	296	29.3035	536	236	2564.72	236	6736.15
29.3235	298	29.3235	536	235	2910.42	235	6521.01
29.3434	300	29.3434	533	234	2562.74	234	6845.31
29.3634	301	29.3634	529	233	2683.06	233	6772.88
29.3834	301	29.3834	522	232	2694.88	232	7081.56
29.4034	299	29.4034	515	231	2679.17	231	6664.49
29.4234	295	29.4234	508	230	2802.15	230	6781.51
29.4434	289	29.4434	503	229	2683.12	229	7070.97
29.4633	282	29.4633	500	228	2892.56	228	6889.46
29.4833	274	29.4833	500	227	2896.18	227	7053.45
29.5033	267	29.5033	502	226	2719.01	226	6777.64
29.5233	261	29.5233	508	225	2723.95	225	6502.64
29.5433	258	29.5433	514	224	2719.45	224	7080.17
29.5633	257	29.5633	521	223	2841.3	223	6853.08
29.5832	258	29.5832	526	222	2738.58	222	6882.98
29.6032	260	29.6032	529	221	2618.4	221	7208.92
29.6232	263	29.6232	530	220	2764.18	220	7456.17
29.6432	264	29.6432	529	219	2642.76	219	6644.08
29.6632	265	29.6632	527	218	3036.13	218	7140.25
29.6832	265	29.6832	525	217	2624.63	217	6926.42
29.7031	265	29.7031	523	216	2762.49	216	7521.29
29.7231	264	29.7231	523	215	2759.78	215	6585.35
29.7431	263	29.7431	525	214	2691.37	214	7060.99
29.7631	262	29.7631	527	213	2920.99	213	7038.27
29.7831	261	29.7831	529	212	3020.18	212	6694.19
29.803	259	29.803	530	211	2778.48	211	6919.49
29.823	257	29.823	530	210	2905.76	210	6836.81
29.843	254	29.843	530	209	2836.06	209	6866.29
29.863	252	29.863	531	208	2507.12	208	7463.55
29.883	251	29.883	532	207	2835.85	207	7417.27
29.903	251	29.903	535	206	2817.65	206	6988.54
29.923	251	29.923	539	205	2670.27	205	6988.06
29.9429	253	29.9429	544	204	2483.26	204	7049.67
29.9629	253	29.9629	548	203	2627.24	203	6886.9
29.9829	253	29.9829	551	202	2816.94	202	6860.68
30.0029	251	30.0029	553	201	2701.34	201	6927.93
30.0229	247	30.0229	554	200	3210.91	200	7138.74
30.0428	243	30.0428	554	199	2864.16	199	7470.42
30.0628	238	30.0628	554	198	3141.86	198	7154.05
30.0828	233	30.0828	554	197	2944.05	197	7267.6
30.1028	230	30.1028	554	196	2764.86	196	7363.45
30.1228	228	30.1228	554	195	2391.23	195	7699.92
30.1428	229	30.1428	555	194	2947.28	194	7084.63
30.1627	231	30.1627	555	193	2833.79	193	7186.58
30.1827	235	30.1827	554	192	2695.09	192	7174.35
30.2027	239	30.2027	552	191	2801.36	191	7115.8
30.2227	243	30.2227	549	190	2874.39	190	6678.32
30.2427	246	30.2427	547	189	2813.08	189	7156.44
30.2627	248	30.2627	544	188	2745.62	188	7324.44
30.2826	250	30.2826	543	187	2792.98	187	7424.59
30.3026	251	30.3026	542	186	2702.63	186	6754.62
30.3226	252	30.3226	542	185	2680.6	185	7318.86
30.3426	251	30.3426	541	184	2853.13	184	7168.71
30.3626	250	30.3626	540	183	2828.93	183	7187.59
30.3825	248	30.3825	537	182	2695.49	182	6569.15
30.4025	246	30.4025	534	181	2885.05	181	7491.55
30.4225	244	30.4225	531	180	2833.03	180	7311.25
30.4425	243	30.4425	528	179	2850.87	179	7152.72
30.4625	243	30.4625	526	178	3055.41	178	7130.42
30.4825	244	30.4825	525	177	2946.76	177	7434.72
30.5024	245	30.5024	526	176	2949.58	176	7107.54
30.5224	247	30.5224	527	175	2987.9	175	7238.38
30.5424	247	30.5424	529	174	2824.09	174	6990.74
30.5624	247	30.5624	530	173	2866.74	173	7292.44
30.5824	246	30.5824	530	172	2493.63	172	7000.63
30.6024	245	30.6024	529	171	2755.2	171	7268.96
30.6224	244	30.6224	527	170	3076.83	170	7298.44
30.6423	244	30.6423	525	169	2695.41	169	7529.56
30.6623	243	30.6623	524	168	2758.42	168	7317.47
30.6823	242	30.6823	523	167	2597.52	167	7119.08
30.7023	241	30.7023	523	166	2357.06	166	7128.12
30.7223	240	30.7223	523	165	2350.57	165	6858.8
30.7422	238	30.7422	524	164	2348.26	164	6858.05
30.7622	237	30.7622	524	163	2288.91	163	6752.77
30.7822	236	30.7822	525	162	2279.53	162	6892.6
30.8022	236	30.8022	525	161	2197.08	161	7013.89
30.8222	236	30.8222	525	160	2461.77	160	7004.78
30.8422	237	30.8422	524	159	2390.28	159	6847.09
30.8621	239	30.8621	523	158	2518.14	158	6699.72
30.8821	241	30.8821	521	157	2954.5	157	7113.89
30.9021	243	30.9021	520	156	3978.8	156	7872.13
30.9221	245	30.9221	519	155	5541.44	155	8470.97
30.9421	247	30.9421	519	154	6128.52	154	9130.43
30.9621	248	30.9621	519	153	4919.97	153	8810.4
30.982	248	30.982	520	152	3682.03	152	7713.98
31.002	248	31.002	521	151	3057.02	151	7768.67
31.022	247	31.022	522	150	2320.21	150	7174.69
31.042	246	31.042	523	149	2075.99	149	7168.33
31.062	245	31.062	523	148	2053.99	148	6567.04
31.082	244	31.082	523	147	1965.27	147	6772.88
31.1019	242	31.1019	522	146	1906.44	146	6880.78
31.1219	240	31.1219	520	145	2121.62	145	6940.14
31.1419	237	31.1419	519	144	1983.44	144	6893.86
31.1619	234	31.1619	518	143	1886.81	143	6697.16
31.1819	232	31.1819	517	142	1819	142	6918.61
31.2019	230	31.2019	517	141	1807.33	141	6751.28
31.2218	228	31.2218	517	140	2121.97	140	7338.55
31.2418	227	31.2418	518	139	2072.11	139	6902.7
31.2618	225	31.2618	520	138	1958.72	138	7135.43
31.2818	222	31.2818	521	137	2061.69	137	6998.1
31.3018	220	31.3018	522	136	2388.36	136	6332.3
31.3218	218	31.3218	523	135	2108.88	135	6716.54
31.3417	217	31.3417	524	134	2146.84	134	6608.03
31.3617	217	31.3617	524	133	2294.6	133	6782.57
31.3817	218	31.3817	524	132	1824.98	132	6755.59
31.4017	220	31.4017	523	131	2249.87	131	6995.18
31.4217	221	31.4217	521	130	2141.32	130	6870.83
31.4416	222	31.4416	518	129	2284.23	129	7303.35
31.4616	223	31.4616	515	128	2449.03	128	6865.15
31.4816	222	31.4816	513	127	2245.72	127	6832.18
31.5016	221	31.5016	511	126	2032.21	126	6994.87
31.5216	220	31.5216	510	125	2268.99	125	6979.88
31.5416	218	31.5416	510	124	2164	124	6545.71
31.5616	217	31.5616	511	123	2119.46	123	6940.42
31.5815	216	31.5815	512	122	1950.17	122	7243.79
31.6015	214	31.6015	512	121	1903.99	121	7218.21
31.6215	213	31.6215	512	120	1989.15	120	7366.18
31.6415	211	31.6415	511	119	2055.69	119	7322.89
31.6615	209	31.6615	509	118	2021.96	118	6860.57
31.6814	206	31.6814	508	117	1640.07	117	6867.46
31.7014	204	31.7014	506	116	1743.23	116	6819.4
31.7214	202	31.7214	504	115	1440.33	115	6744.19
31.7414	201	31.7414	502	114	1472.89	114	6621.75
31.7614	202	31.7614	500	113	1486.26	113	6600.88
31.7814	204	31.7814	500	112	1296.15	112	6459.69
31.8013	208	31.8013	500	111	1389.65	111	6551.59
31.8213	213	31.8213	501	110	1274.12	110	6396.52
31.8413	217	31.8413	503	109	1301.94	109	6177.59
31.8613	220	31.8613	506	108	1419.87	108	6631.45
31.8813	221	31.8813	507	107	1414.49	107	6502.22
31.9013	220	31.9013	507	106	1839.56	106	6467.82
31.9212	217	31.9212	506	105	3215.75	105	7262.18
31.9412	213	31.9412	502	104	5256.34	104	8000.82
31.9612	209	31.9612	499	103	5712.98	103	8483.63
31.9812	205	31.9812	496	102	3935.59	102	9036.49
32.0012	203	32.0012	494	101	1962.74	101	8324.91
32.0211	204	32.0211	495	100	1476.69	100	7088.14
32.0411	206	32.0411	497	99	1476.43	99	6810.95
32.0611	208	32.0611	501	98	1471.89	98	6554
32.0811	212	32.0811	505	97	1302.84	97	6549.75
32.1011	214	32.1011	509	96	1286.19	96	6444.8
32.1211	215	32.1211	510	95	1392.17	95	7064.63
32.141	216	32.141	510	94	1345.72	94	7350.08
32.161	215	32.161	509	93	1293.41	93	7392.73
32.181	214	32.181	506	92	1342.18	92	6341.84
32.201	212	32.201	502	91	1459.85	91	6068.45
32.221	210	32.221	498	90	1319.11	90	5590.44
32.241	208	32.241	495	89	1347.6	89	5392.51
32.261	207	32.261	493	88	1518.43	88	5913.87
32.2809	205	32.2809	492	87	1540.29	87	5443.5
32.3009	204	32.3009	492	86	1306.69	86	5367.59
32.3209	204	32.3209	492	85	1262.37	85	5431.92
32.3409	204	32.3409	493	84	1236.16	84	5955.73
32.3609	205	32.3609	494	83	1266.98	83	5496.69
32.3808	207	32.3808	495	82	1368.2	82	5912.13
32.4008	209	32.4008	496	81	1396.18	81	5225.97
32.4208	211	32.4208	497	80	1302.31	80	5303.99
32.4408	212	32.4408	498	79	1463.05	79	5422.62
32.4608	213	32.4608	500	78	1604.12	78	5400.57
32.4808	212	32.4808	502	77	1556.16	77	5640.42
32.5007	210	32.5007	504	76	1592.94	76	5327.04
32.5207	207	32.5207	505	75	1472.92	75	5301.53
32.5407	204	32.5407	506	74	1802.49	74	5599.04
32.5607	200	32.5607	505	73	1497.54	73	5254.47
32.5807	197	32.5807	503	72	1436.27	72	5305.06
32.6007	195	32.6007	500	71	1400.5	71	5107.22
32.6206	194	32.6206	497	70	1677.56	70	5066.35
32.6406	195	32.6406	494	69	1541.89	69	4605.51
32.6606	196	32.6606	492	68	1360.45	68	4820.86
32.6806	198	32.6806	491	67	1283.55	67	4896.36
32.7006	201	32.7006	490	66	1422.05	66	5498.94
32.7206	203	32.7206	491	65	1531.35	65	5010.87
32.7405	204	32.7405	492	64	1511.48	64	4801.98
32.7605	203	32.7605	493	63	1471.69	63	4832.08
32.7805	202	32.7805	494	62	1462.27	62	5369.33
32.8005	200	32.8005	495	61	1435.24	61	4961.98
32.8205	197	32.8205	496	60	1426.31	60	5224.24
32.8404	196	32.8404	496	59	1465.74	59	5232.8
32.8604	195	32.8604	496	58	1546.09	58	6539.98
32.8804	195	32.8804	495	57	1409.54	57	8056.43
32.9004	196	32.9004	493	56	1278.04	56	9374.76
32.9204	197	32.9204	491	55	1378.66	55	8933.02
32.9404	197	32.9404	490	54	1465.6	54	5748.68
32.9603	197	32.9603	489	53	1460.91	53	3578.4
32.9803	196	32.9803	490	52	1434.84	52	3150.75
33.0003	194	33.0003	491	51	1505.31	51	2809.02
33.0203	193	33.0203	493	50	1413.4	50	2958.03
33.0403	192	33.0403	496	49	1664.07	49	2450.45
33.0603	191	33.0603	498	48	1442.19	48	2496.93
33.0802	190	33.0802	499	47	1560.72	47	2378.09
33.1002	189	33.1002	499	46	1577.63	46	2174.87
33.1202	187	33.1202	497	45	1449.55	45	2262.49
33.1402	186	33.1402	495	44	1561.54	44	2633.55
33.1602	185	33.1602	491	43	1472.7	43	2627.37
33.1802	186	33.1802	488	42	1408.31	42	2283.61
33.2001	188	33.2001	485	41	1440.18	41	2522.74
33.2201	191	33.2201	483	40	1375.03	40	2376.32
33.2401	196	33.2401	484	39	1351.54	39	2350.02
33.2601	202	33.2601	485	38	1271.36	38	2380.14
33.2801	206	33.2801	488	37	1088.4	37	2059.13
33.3001	209	33.3001	491	36	1290.37	36	2228.62
33.32	210	33.32	494	35	1459.65	35	2153.45
33.34	209	33.34	496	34	1423.79	34	2222.11
33.36	205	33.36	497	33	1486.61	33	2222.89
33.38	200	33.38	497	32	1452.5	32	2195.96
33.4	195	33.4	497	31	1354.64	31	2337.42
33.42	191	33.42	497	30	1445.14	30	2391.43
33.4399	187	33.4399	498	29	1635.33	29	2519.66
33.4599	185	33.4599	499	28	1720.04	28	3025.15
33.4799	185	33.4799	501	27	1962.26	27	2869.28
33.4999	185	33.4999	503	26	2557.31	26	3126.14
33.5199	186	33.5199	505	25	2490.53	25	3737.61
33.5399	187	33.5399	506	24	2103.26	24	3315.94
33.5598	186	33.5598	505	23	1525.05	23	3405.34
33.5798	186	33.5798	503	22	1167.13	22	2852.67
33.5998	184	33.5998	500	21	1213.96	21	2996.6
33.6198	182	33.6198	496	20	1426.91	20	2357.98
33.6398	181	33.6398	493	19	1675.67	19	2411.94
33.6598	181	33.6598	490	18	1851.87	18	2566.97
33.6797	181	33.6797	489	17	1854.62	17	2910.01
33.6997	182	33.6997	490	16	1966.25	16	2863.61
33.7197	184	33.7197	491	15	1903.96	15	2650.4
33.7397	186	33.7397	493	14	1370.62	14	2304.55
33.7597	188	33.7597	494	13	1325.29	13	2390.24
33.7796	190	33.7796	495	12	1372.98	12	2093.95
33.7996	192	33.7996	495	11	1304.74	11	1914.86
33.8196	193	33.8196	494	10	949.1	10	1842.53
33.8396	193	33.8396	493	9	981.162	9	1810.46
33.8596	192	33.8596	493	8	969.458	8	1839.31
33.8796	190	33.8796	493	7	909.164	7	2072.91
33.8995	188	33.8995	493	6	696.679	6	1910.23
33.9195	185	33.9195	494	5	446.379	5	1710.38
33.9395	183	33.9395	495	4	321.449	4	1630.28
33.9595	183	33.9595	495	3	186.715	3	1057.84
33.9795	183	33.9795	496	2	65.5762	2	573.92
33.9995	184	33.9995	497	1	20.8583	1	213.806
34.0194	185	34.0194	499	0	7.47299	0	71.1285
34.0394	186	34.0394	501	-1	22.539	-1	30.2121
34.0594	186	34.0594	505	-2	20.008	-2	9.35374
34.0794	185	34.0794	509	-3	19.1877	-3	0
34.0994	184	34.0994	514	-4	12.1649	-4	0
34.1194	183	34.1194	517	-5	8.41337	-5	1.5006
34.1393	183	34.1393	519	-6	12.445	-6	17.6571
34.1593	184	34.1593	518	-7	16.7167	-7	0.85034
34.1793	185	34.1793	515	-8	13.2953	-8	0
34.1993	187	34.1993	511
34.2193	188	34.2193	505
34.2392	189	34.2392	499
34.2592	188	34.2592	495
34.2792	185	34.2792	492
34.2992	182	34.2992	490
34.3192	178	34.3192	491
34.3392	174	34.3392	493
34.3591	173	34.3591	495
34.3791	173	34.3791	498
34.3991	174	34.3991	502
34.4191	177	34.4191	505
34.4391	180	34.4391	508
34.4591	183	34.4591	512
34.4791	184	34.4791	516
34.499	185	34.499	519
34.519	185	34.519	522
34.539	183	34.539	523
34.559	182	34.559	524
34.579	181	34.579	524
34.5989	180	34.5989	523
34.6189	180	34.6189	524
34.6389	180	34.6389	525
34.6589	180	34.6589	527
34.6789	180	34.6789	530
34.6989	180	34.6989	533
34.7188	180	34.7188	537
34.7388	181	34.7388	540
34.7588	182	34.7588	542
34.7788	184	34.7788	543
34.7988	185	34.7988	543
34.8188	185	34.8188	543
34.8387	184	34.8387	542
34.8587	182	34.8587	541
34.8787	178	34.8787	540
34.8987	173	34.8987	540
34.9187	170	34.9187	541
34.9387	167	34.9387	544
34.9586	167	34.9586	547
34.9786	169	34.9786	551
34.9986	172	34.9986	555
35.0186	176	35.0186	559
35.0386	179	35.0386	563
35.0585	182	35.0585	566
35.0785	183	35.0785	570
35.0985	182	35.0985	574
35.1185	180	35.1185	578
35.1385	177	35.1385	582
35.1585	174	35.1585	585
35.1784	171	35.1784	586
35.1984	170	35.1984	586
35.2184	170	35.2184	586
35.2384	171	35.2384	586
35.2584	173	35.2584	587
35.2784	175	35.2784	592
35.2983	176	35.2983	599
35.3183	176	35.3183	609
35.3383	176	35.3383	622
35.3583	176	35.3583	634
35.3783	176	35.3783	646
35.3983	175	35.3983	656
35.4183	175	35.4183	664
35.4382	174	35.4382	667
35.4582	173	35.4582	668
35.4782	172	35.4782	667
35.4982	171	35.4982	665
35.5182	170	35.5182	663
35.5381	170	35.5381	661
35.5581	170	35.5581	659
35.5781	171	35.5781	658
35.5981	172	35.5981	655
35.6181	173	35.6181	651
35.6381	173	35.6381	645
35.658	174	35.658	637
35.678	175	35.678	629
35.698	177	35.698	621
35.718	179	35.718	614
35.738	181	35.738	608
35.758	181	35.758	604
35.7779	181	35.7779	600
35.7979	179	35.7979	597
35.8179	176	35.8179	593
35.8379	174	35.8379	589
35.8579	172	35.8579	584
35.8779	170	35.8779	578
35.8978	170	35.8978	571
35.9178	170	35.9178	564
35.9378	171	35.9378	558
35.9578	171	35.9578	553
35.9778	171	35.9778	549
35.9978	170	35.9978	547
36.0177	169	36.0177	547
36.0377	168	36.0377	547
36.0577	167	36.0577	548
36.0777	166	36.0777	548
36.0977	166	36.0977	547
36.1176	166	36.1176	545
36.1376	165	36.1376	542
36.1576	165	36.1576	539
36.1776	164	36.1776	535
36.1976	164	36.1976	532
36.2176	164	36.2176	530
36.2375	166	36.2375	528
36.2575	167	36.2575	527
36.2775	170	36.2775	527
36.2975	171	36.2975	528
36.3175	173	36.3175	527
36.3375	173	36.3375	527
36.3574	173	36.3574	525
36.3774	173	36.3774	522
36.3974	172	36.3974	519
36.4174	172	36.4174	516
36.4374	172	36.4374	513
36.4573	172	36.4573	511
36.4773	171	36.4773	510
36.4973	170	36.4973	510
36.5173	170	36.5173	510
36.5373	169	36.5373	511
36.5573	169	36.5573	512
36.5772	168	36.5772	514
36.5972	166	36.5972	515
36.6172	164	36.6172	517
36.6372	161	36.6372	518
36.6572	159	36.6572	518
36.6772	158	36.6772	517
36.6972	158	36.6972	515
36.7171	158	36.7171	513
36.7371	158	36.7371	511
36.7571	158	36.7571	509
36.7771	159	36.7771	508
36.7971	159	36.7971	508
36.8171	160	36.8171	509
36.837	160	36.837	510
36.857	160	36.857	511
36.877	160	36.877	511
36.897	158	36.897	511
36.917	157	36.917	510
36.937	155	36.937	508
36.9569	155	36.9569	506
36.9769	156	36.9769	503
36.9969	158	36.9969	500
37.0169	161	37.0169	497
37.0369	164	37.0369	495
37.0568	166	37.0568	493
37.0768	168	37.0768	493
37.0968	168	37.0968	494
37.1168	167	37.1168	496
37.1368	166	37.1368	498
37.1568	165	37.1568	500
37.1767	164	37.1767	502
37.1967	163	37.1967	504
37.2167	162	37.2167	506
37.2367	162	37.2367	508
37.2567	161	37.2567	509
37.2767	161	37.2767	508
37.2966	161	37.2966	507
37.3166	161	37.3166	504
37.3366	161	37.3366	500
37.3566	160	37.3566	496
37.3766	158	37.3766	493
37.3965	156	37.3965	492
37.4165	154	37.4165	492
37.4365	152	37.4365	494
37.4565	151	37.4565	497
37.4765	151	37.4765	500
37.4965	152	37.4965	501
37.5164	154	37.5164	500
37.5364	156	37.5364	497
37.5564	157	37.5564	493
37.5764	158	37.5764	488
37.5964	158	37.5964	482
37.6164	157	37.6164	478
37.6364	157	37.6364	474
37.6563	158	37.6563	472
37.6763	159	37.6763	472
37.6963	161	37.6963	472
37.7163	163	37.7163	473
37.7363	164	37.7363	474
37.7562	163	37.7562	475
37.7762	160	37.7762	477
37.7962	157	37.7962	479
37.8162	152	37.8162	481
37.8362	149	37.8362	482
37.8562	147	37.8562	483
37.8761	147	37.8761	483
37.8961	149	37.8961	483
37.9161	151	37.9161	483
37.9361	155	37.9361	484
37.9561	157	37.9561	485
37.9761	159	37.9761	487
37.996	160	37.996	489
38.016	161	38.016	490
38.036	161	38.036	490
38.056	161	38.056	489
38.076	162	38.076	487
38.096	162	38.096	485
38.1159	163	38.1159	483
38.1359	163	38.1359	481
38.1559	163	38.1559	479
38.1759	162	38.1759	478
38.1959	161	38.1959	476
38.2159	159	38.2159	474
38.2358	157	38.2358	473
38.2558	154	38.2558	472
38.2758	152	38.2758	472
38.2958	150	38.2958	473
38.3158	149	38.3158	475
38.3357	149	38.3357	478
38.3557	150	38.3557	482
38.3757	151	38.3757	485
38.3957	152	38.3957	486
38.4157	153	38.4157	486
38.4357	154	38.4357	484
38.4556	155	38.4556	482
38.4756	155	38.4756	480
38.4956	155	38.4956	478
38.5156	155	38.5156	478
38.5356	154	38.5356	479
38.5556	154	38.5556	481
38.5755	154	38.5755	484
38.5955	155	38.5955	486
38.6155	156	38.6155	488
38.6355	158	38.6355	488
38.6555	160	38.6555	487
38.6755	161	38.6755	485
38.6954	161	38.6954	482
38.7154	160	38.7154	478
38.7354	159	38.7354	473
38.7554	158	38.7554	469
38.7754	157	38.7754	466
38.7954	156	38.7954	465
38.8153	154	38.8153	465
38.8353	153	38.8353	467
38.8553	151	38.8553	470
38.8753	148	38.8753	473
38.8953	146	38.8953	476
38.9153	144	38.9153	479
38.9352	143	38.9352	481
38.9552	143	38.9552	483
38.9752	144	38.9752	484
38.9952	146	38.9952	485
39.0152	148	39.0152	485
39.0352	151	39.0352	484
39.0551	153	39.0551	482
39.0751	155	39.0751	480
39.0951	157	39.0951	478
39.1151	158	39.1151	476
39.1351	158	39.1351	475
39.1551	157	39.1551	474
39.175	156	39.175	473
39.195	154	39.195	472
39.215	152	39.215	472
39.235	151	39.235	473
39.255	151	39.255	475
39.2749	152	39.2749	478
39.2949	154	39.2949	481
39.3149	156	39.3149	485
39.3349	159	39.3349	487
39.3549	161	39.3549	489
39.3749	163	39.3749	488
39.3948	164	39.3948	486
39.4148	164	39.4148	483
39.4348	163	39.4348	478
39.4548	162	39.4548	474
39.4748	162	39.4748	471
39.4948	163	39.4948	469
39.5147	164	39.5147	468
39.5347	165	39.5347	470
39.5547	166	39.5547	473
39.5747	166	39.5747	476
39.5947	165	39.5947	480
39.6146	164	39.6146	483
39.6346	163	39.6346	486
39.6546	162	39.6546	488
39.6746	161	39.6746	489
39.6946	161	39.6946	489
39.7146	162	39.7146	489
39.7345	162	39.7345	488
39.7545	161	39.7545	488
39.7745	159	39.7745	487
39.7945	156	39.7945	486
39.8145	153	39.8145	486
39.8345	150	39.8345	485
39.8544	148	39.8544	484
39.8744	147	39.8744	482
39.8944	148	39.8944	479
39.9144	150	39.9144	476
39.9344	152	39.9344	473
39.9544	156	39.9544	471
39.9744	159	39.9744	469
39.9943	161	39.9943	469
40.0143	163	40.0143	470
40.0343	163	40.0343	471
40.0543	162	40.0543	474
40.0743	160	40.0743	476
40.0943	157	40.0943	479
40.1142	155	40.1142	482
40.1342	153	40.1342	484
40.1542	152	40.1542	486
40.1742	151	40.1742	487
40.1942	150	40.1942	487
40.2141	150	40.2141	487
40.2341	150	40.2341	487
40.2541	150	40.2541	487
40.2741	152	40.2741	488
40.2941	154	40.2941	489
40.3141	158	40.3141	490
40.334	162	40.334	492
40.354	166	40.354	494
40.374	170	40.374	497
40.394	171	40.394	500
40.414	172	40.414	502
40.434	171	40.434	503
40.4539	170	40.4539	502
40.4739	168	40.4739	499
40.4939	167	40.4939	495
40.5139	166	40.5139	489
40.5339	165	40.5339	483
40.5538	165	40.5538	477
40.5738	164	40.5738	472
40.5938	163	40.5938	470
40.6138	161	40.6138	469
40.6338	160	40.6338	470
40.6538	159	40.6538	472
40.6737	159	40.6737	475
40.6937	159	40.6937	477
40.7137	160	40.7137	478
40.7337	161	40.7337	478
40.7537	161	40.7537	476
40.7737	160	40.7737	475
40.7936	159	40.7936	474
40.8136	156	40.8136	476
40.8336	152	40.8336	480
40.8536	148	40.8536	485
40.8736	145	40.8736	491
40.8936	143	40.8936	497
40.9135	142	40.9135	501
40.9335	142	40.9335	503
40.9535	143	40.9535	501
40.9735	144	40.9735	496
40.9935	146	40.9935	490
41.0135	148	41.0135	483
41.0334	150	41.0334	477
41.0534	152	41.0534	473
41.0734	154	41.0734	472
41.0934	154	41.0934	474
41.1134	154	41.1134	477
41.1334	152	41.1334	481
41.1533	150	41.1533	483
41.1733	148	41.1733	484
41.1933	147	41.1933	482
41.2133	147	41.2133	478
41.2333	147	41.2333	473
41.2533	149	41.2533	469
41.2732	150	41.2732	468
41.2932	152	41.2932	468
41.3132	153	41.3132	471
41.3332	153	41.3332	475
41.3532	153	41.3532	479
41.3732	152	41.3732	483
41.3931	151	41.3931	485
41.4131	151	41.4131	485
41.4331	150	41.4331	484
41.4531	149	41.4531	482
41.4731	149	41.4731	480
41.493	150	41.493	479
41.513	151	41.513	479
41.533	153	41.533	479
41.553	155	41.553	480
41.573	155	41.573	480
41.593	155	41.593	481
41.6129	153	41.6129	481
41.6329	150	41.6329	481
41.6529	147	41.6529	481
41.6729	145	41.6729	482
41.6929	145	41.6929	483
41.7129	147	41.7129	485
41.7328	151	41.7328	486
41.7528	157	41.7528	486
41.7728	162	41.7728	484
41.7928	166	41.7928	482
41.8128	168	41.8128	479
41.8328	168	41.8328	477
41.8527	165	41.8527	476
41.8727	161	41.8727	476
41.8927	156	41.8927	477
41.9127	152	41.9127	479
41.9327	149	41.9327	482
41.9527	148	41.9527	484
41.9726	147	41.9726	486
41.9926	148	41.9926	487
42.0126	148	42.0126	488
42.0326	148	42.0326	489
42.0526	147	42.0526	489
42.0725	145	42.0725	488
42.0925	143	42.0925	484
42.1125	141	42.1125	479
42.1325	140	42.1325	472
42.1525	141	42.1525	464
42.1725	142	42.1725	457
42.1925	144	42.1925	452
42.2124	147	42.2124	451
42.2324	150	42.2324	454
42.2524	153	42.2524	461
42.2724	156	42.2724	470
42.2924	158	42.2924	479
42.3124	160	42.3124	487
42.3323	161	42.3323	492
42.3523	161	42.3523	494
42.3723	160	42.3723	493
42.3923	158	42.3923	491
42.4123	157	42.4123	490
42.4322	156	42.4322	489
42.4522	156	42.4522	488
42.4722	156	42.4722	489
42.4922	156	42.4922	488
42.5122	156	42.5122	488
42.5322	155	42.5322	486
42.5521	154	42.5521	483
42.5721	151	42.5721	480
42.5921	149	42.5921	478
42.6121	147	42.6121	477
42.6321	146	42.6321	477
42.6521	146	42.6521	478
42.672	147	42.672	481
42.692	149	42.692	483
42.712	152	42.712	485
42.732	154	42.732	486
42.752	156	42.752	486
42.7719	157	42.7719	486
42.7919	158	42.7919	486
42.8119	159	42.8119	487
42.8319	159	42.8319	489
42.8519	160	42.8519	493
42.8719	161	42.8719	498
42.8918	162	42.8918	503
42.9118	162	42.9118	509
42.9318	162	42.9318	513
42.9518	161	42.9518	515
42.9718	159	42.9718	515
42.9918	157	42.9918	514
43.0117	155	43.0117	512
43.0317	154	43.0317	509
43.0517	153	43.0517	507
43.0717	154	43.0717	505
43.0917	156	43.0917	504
43.1117	159	43.1117	503
43.1316	160	43.1316	502
43.1516	162	43.1516	501
43.1716	162	43.1716	502
43.1916	161	43.1916	504
43.2116	160	43.2116	507
43.2316	159	43.2316	510
43.2515	158	43.2515	514
43.2715	158	43.2715	517
43.2915	158	43.2915	519
43.3115	159	43.3115	519
43.3315	160	43.3315	518
43.3515	160	43.3515	517
43.3714	160	43.3714	514
43.3914	160	43.3914	512
43.4114	159	43.4114	510
43.4314	158	43.4314	508
43.4514	156	43.4514	506
43.4714	154	43.4714	504
43.4913	153	43.4913	502
43.5113	151	43.5113	499
43.5313	149	43.5313	496
43.5513	148	43.5513	493
43.5713	147	43.5713	491
43.5913	147	43.5913	489
43.6112	148	43.6112	489
43.6312	149	43.6312	490
43.6512	151	43.6512	492
43.6712	152	43.6712	493
43.6912	154	43.6912	494
43.7112	155	43.7112	494
43.7311	156	43.7311	494
43.7511	156	43.7511	494
43.7711	156	43.7711	494
43.7911	155	43.7911	495
43.8111	154	43.8111	496
43.831	153	43.831	497
43.851	151	43.851	497
43.871	150	43.871	498
43.891	149	43.891	497
43.911	149	43.911	495
43.931	150	43.931	493
43.9509	151	43.9509	491
43.9709	151	43.9709	490
43.9909	152	43.9909	488
44.0109	154	44.0109	486
44.0309	155	44.0309	484
44.0509	157	44.0509	481
44.0708	159	44.0708	479
44.0908	161	44.0908	477
44.1108	162	44.1108	476
44.1308	162	44.1308	475
44.1508	162	44.1508	475
44.1708	161	44.1708	475
44.1907	159	44.1907	475
44.2107	158	44.2107	475
44.2307	157	44.2307	475
44.2507	157	44.2507	474
44.2707	157	44.2707	473
44.2906	157	44.2906	471
44.3106	156	44.3106	468
44.3306	155	44.3306	466
44.3506	153	44.3506	464
44.3706	151	44.3706	464
44.3906	149	44.3906	465
44.4106	148	44.4106	467
44.4305	148	44.4305	471
44.4505	149	44.4505	476
44.4705	150	44.4705	480
44.4905	152	44.4905	482
44.5105	154	44.5105	483
44.5305	156	44.5305	482
44.5504	158	44.5504	480
44.5704	159	44.5704	478
44.5904	159	44.5904	476
44.6104	157	44.6104	476
44.6304	155	44.6304	477
44.6503	151	44.6503	480
44.6703	147	44.6703	482
44.6903	143	44.6903	483
44.7103	142	44.7103	483
44.7303	142	44.7303	481
44.7503	144	44.7503	479
44.7702	147	44.7702	478
44.7902	150	44.7902	478
44.8102	152	44.8102	479
44.8302	153	44.8302	481
44.8502	152	44.8502	484
44.8702	150	44.8702	485
44.8901	148	44.8901	486
44.9101	148	44.9101	484
44.9301	149	44.9301	482
44.9501	150	44.9501	478
44.9701	152	44.9701	475
44.99	154	44.99	473
45.01	155	45.01	473
45.03	155	45.03	474
45.05	153	45.05	476
45.07	151	45.07	479
45.09	149	45.09	481
45.1099	147	45.1099	482
45.1299	145	45.1299	483
45.1499	144	45.1499	482
45.1699	145	45.1699	480
45.1899	146	45.1899	480
45.2099	149	45.2099	479
45.2298	152	45.2298	480
45.2498	155	45.2498	482
45.2698	157	45.2698	484
45.2898	156	45.2898	486
45.3098	154	45.3098	488
45.3298	151	45.3298	489
45.3498	146	45.3498	490
45.3697	142	45.3697	490
45.3897	140	45.3897	488
45.4097	138	45.4097	485
45.4297	139	45.4297	480
45.4497	141	45.4497	475
45.4696	144	45.4696	469
45.4896	146	45.4896	464
45.5096	148	45.5096	461
45.5296	148	45.5296	460
45.5496	147	45.5496	460
45.5696	145	45.5696	463
45.5895	143	45.5895	466
45.6095	142	45.6095	469
45.6295	143	45.6295	471
45.6495	144	45.6495	472
45.6695	146	45.6695	473
45.6895	147	45.6895	473
45.7094	149	45.7094	473
45.7294	149	45.7294	473
45.7494	148	45.7494	473
45.7694	146	45.7694	474
45.7894	144	45.7894	475
45.8094	143	45.8094	477
45.8293	143	45.8293	479
45.8493	144	45.8493	481
45.8693	145	45.8693	482
45.8893	147	45.8893	484
45.9093	148	45.9093	485
45.9293	148	45.9293	487
45.9492	147	45.9492	489
45.9692	146	45.9692	491
45.9892	145	45.9892	492
46.0092	143	46.0092	492
46.0292	142	46.0292	489
46.0491	140	46.0491	486
46.0691	139	46.0691	481
46.0891	137	46.0891	475
46.1091	135	46.1091	471
46.1291	134	46.1291	468
46.1491	134	46.1491	467
46.169	134	46.169	468
46.189	136	46.189	471
46.209	137	46.209	475
46.229	138	46.229	477
46.249	138	46.249	479
46.269	138	46.269	479
46.2889	138	46.2889	478
46.3089	138	46.3089	478
46.3289	140	46.3289	477
46.3489	141	46.3489	478
46.3689	144	46.3689	479
46.3889	145	46.3889	479
46.4088	147	46.4088	479
46.4288	147	46.4288	477
46.4488	146	46.4488	473
46.4688	145	46.4688	469
46.4888	144	46.4888	466
46.5087	144	46.5087	464
46.5287	144	46.5287	465
46.5487	144	46.5487	468
46.5687	144	46.5687	473
46.5887	143	46.5887	479
46.6087	142	46.6087	484
46.6287	140	46.6287	488
46.6486	138	46.6486	490
46.6686	137	46.6686	490
46.6886	136	46.6886	489
46.7086	136	46.7086	486
46.7286	136	46.7286	482
46.7486	137	46.7486	479
46.7685	137	46.7685	476
46.7885	137	46.7885	474
46.8085	136	46.8085	472
46.8285	135	46.8285	471
46.8485	134	46.8485	471
46.8685	133	46.8685	471
46.8884	132	46.8884	472
46.9084	132	46.9084	472
46.9284	133	46.9284	472
46.9484	134	46.9484	472
46.9684	135	46.9684	472
46.9883	136	46.9883	471
47.0083	137	47.0083	470
47.0283	137	47.0283	469
47.0483	137	47.0483	469
47.0683	138	47.0683	470
47.0883	139	47.0883	471
47.1082	140	47.1082	472
47.1282	141	47.1282	474
47.1482	141	47.1482	475
47.1682	142	47.1682	475
47.1882	143	47.1882	474
47.2082	144	47.2082	473
47.2281	145	47.2281	471
47.2481	145	47.2481	469
47.2681	144	47.2681	469
47.2881	143	47.2881	469
47.3081	142	47.3081	471
47.328	142	47.328	473
47.348	143	47.348	477
47.368	144	47.368	480
47.388	145	47.388	483
47.408	146	47.408	484
47.428	147	47.428	484
47.4479	146	47.4479	484
47.4679	146	47.4679	482
47.4879	145	47.4879	479
47.5079	143	47.5079	477
47.5279	142	47.5279	475
47.5479	142	47.5479	474
47.5678	141	47.5678	474
47.5878	140	47.5878	473
47.6078	139	47.6078	472
47.6278	138	47.6278	472
47.6478	137	47.6478	472
47.6678	137	47.6678	473
47.6878	138	47.6878	474
47.7077	139	47.7077	477
47.7277	140	47.7277	480
47.7477	140	47.7477	484
47.7677	140	47.7677	487
47.7877	138	47.7877	488
47.8076	137	47.8076	488
47.8276	135	47.8276	486
47.8476	134	47.8476	483
47.8676	134	47.8676	480
47.8876	135	47.8876	477
47.9076	137	47.9076	475
47.9275	139	47.9275	474
47.9475	142	47.9475	474
47.9675	144	47.9675	475
47.9875	145	47.9875	475
48.0075	144	48.0075	476
48.0275	143	48.0275	476
48.0474	141	48.0474	476
48.0674	139	48.0674	476
48.0874	137	48.0874	476
48.1074	135	48.1074	475
48.1274	133	48.1274	474
48.1474	132	48.1474	472
48.1673	131	48.1673	469
48.1873	131	48.1873	465
48.2073	130	48.2073	461
48.2273	130	48.2273	458
48.2473	130	48.2473	456
48.2672	130	48.2672	455
48.2872	130	48.2872	456
48.3072	130	48.3072	457
48.3272	129	48.3272	459
48.3472	129	48.3472	462
48.3672	129	48.3672	463
48.3871	129	48.3871	464
48.4071	130	48.4071	463
48.4271	131	48.4271	463
48.4471	132	48.4471	462
48.4671	133	48.4671	462
48.4871	134	48.4871	463
48.507	134	48.507	465
48.527	134	48.527	468
48.547	133	48.547	471
48.567	132	48.567	473
48.587	130	48.587	473
48.607	129	48.607	473
48.6269	128	48.6269	471
48.6469	127	48.6469	468
48.6669	127	48.6669	466
48.6869	128	48.6869	466
48.7069	129	48.7069	466
48.7269	130	48.7269	468
48.7468	131	48.7468	471
48.7668	131	48.7668	475
48.7868	130	48.7868	479
48.8068	129	48.8068	482
48.8268	128	48.8268	485
48.8468	127	48.8468	486
48.8667	127	48.8667	487
48.8867	128	48.8867	487
48.9067	130	48.9067	485
48.9267	133	48.9267	484
48.9467	136	48.9467	482
48.9667	138	48.9667	480
48.9866	139	48.9866	478
49.0066	138	49.0066	477
49.0266	136	49.0266	476
49.0466	133	49.0466	475
49.0666	129	49.0666	474
49.0866	126	49.0866	474
49.1065	125	49.1065	474
49.1265	124	49.1265	474
49.1465	125	49.1465	475
49.1665	126	49.1665	476
49.1865	127	49.1865	476
49.2064	127	49.2064	476
49.2264	127	49.2264	475
49.2464	126	49.2464	473
49.2664	126	49.2664	472
49.2864	127	49.2864	471
49.3064	127	49.3064	472
49.3263	128	49.3263	474
49.3463	129	49.3463	477
49.3663	129	49.3663	482
49.3863	128	49.3863	486
49.4063	127	49.4063	488
49.4263	126	49.4263	489
49.4462	125	49.4462	487
49.4662	124	49.4662	483
49.4862	124	49.4862	479
49.5062	124	49.5062	475
49.5262	124	49.5262	472
49.5462	125	49.5462	472
49.5661	126	49.5661	474
49.5861	128	49.5861	477
49.6061	130	49.6061	480
49.6261	131	49.6261	484
49.6461	131	49.6461	486
49.666	130	49.666	486
49.686	129	49.686	485
49.706	127	49.706	484
49.726	126	49.726	482
49.746	125	49.746	481
49.766	125	49.766	481
49.7859	126	49.7859	481
49.8059	127	49.8059	481
49.8259	128	49.8259	481
49.8459	128	49.8459	480
49.8659	128	49.8659	478
[truncated: 1,008 more rows]

## Sheet: Sheet2
Figure 2 Effect of initial pH on the adsorption capacity of PHE onto BC and MBC.
	BC		MBC
pH	qe （mg g-1）	error	qe （mg g-1）	error
2	16.3496	0.64	16.4821	0.88
3	13.8322	1.03	14.2297	0.81
4	15.6871	0.92	15.6871	1.12
5	16.4821	0.96	16.2171	1.04
6	16.6146	1.11	19.9271	1.16
7	16.0846	0.83	40.8537	1.12
8	16.7471	1.22	41.1267	1.28
9	17.0121	0.96	42.1866	1.21
10	16.8796	1.17	40.0667	0.79
11	16.7471	0.77	42.0945	0.83
Figure 3 The leached characteristics of iron particles from MBC at different pH.
pH	Fe	error
	mg/L
2	0.01435	0.00084
3	0.01183	0.00093
4	0.00724	0.00115
5	0.00313	0.00077
6	0.00023	3e-05
7	0.00021	2e-05
8	0.00014	1e-05
9	0.00012	2e-05
10	0.00011	1e-05
11	0	0

## Sheet: Sheet3
Figure 4 Effect of adsorbent dosage on the removal rate of PHE and adsorption capacity of BC and MBC.
	BC				MBC
m/v （g L-1）	qe （mg g-1）	error	Removal%	error	qe （mg g-1）	error	Removal%	error
0.01	463.189	9.41	23.1594	0.81	404.89	10.62	20.2445	1.09
0.02	239.544	11.3	28.9544	0.73	276.643	12.81	27.6643	1.32
0.04	134.347	16.63	48.8694	0.91	186.021	12.63	37.2042	1.51
0.08	69.1609	16.85	57.6643	1.03	126.797	11.76	50.7189	1.43
0.1	54.7987	8.66	57.8993	0.98	109.918	10.14	54.9588	1.47
0.2	30.0493	2.71	64.8588	1.55	88.3482	8.41	88.3482	2.13
0.4	15.0246	3.11	80.6493	1.42	32.3738	2.35	88.782	2.17
0.6	10.1048	2.23	79.9143	0.86	5.85952	1.62	88.82	2.28
0.8	7.51232	1.35	80.2493	1.82	5.80766	1.14	89.1482	2.21
1	6.00986	1.49	80.4493	1.79	0.33577	0.21	89.482	2.34

## Sheet: Sheet4
Figure 5 Adsorption kinetics of PHE on BC and MBC, pseudo-first-order model (a) and pseudo-second-order model (b)
pseudo-first-order model						pseudo-second-order model
t (h)	qe （mg g-1）	error	qe （mg g-1）	error		t (h)	t/qt	t/qt
	BC		MBC				BC	MBC
0.08333	2.123	0.2	5.222	0.22		0.08333	0.03925	0.01596
0.16667	5.561	0.3	15.901	0.41		0.16667	0.02997	0.01048
0.33333	8.921	0.49	25.067	0.59		0.33333	0.03737	0.0133
0.5	13.115	0.59	32.201	0.69		0.5	0.03812	0.01553
1	15.652	0.52	32.332	0.62		1	0.06389	0.03093
2	15.701	0.53	33.001	0.53		2	0.12738	0.0606
3	16.001	0.55	33.421	0.65		3	0.18749	0.08976
6	16.022	0.77	33.211	0.77		6	0.37449	0.18066
12	16.044	0.78	33.089	0.78		12	0.74794	0.36266
24	16.012	0.83	34	0.82		24	1.49888	0.70588

## Sheet: Sheet5
Figure 6 Adsorption isotherms for PHE on BC and MBC
BC			MBC
Ce (mg L-1)	qe （mg g-1）	error	Ce (mg L-1)	qe （mg g-1）	error
3.64009	0.10022	1.06	4.71851	0.70373	1.11
6.74609	6.86522	1.13	7.47445	6.31386	1.25
8.3221	18.3052	1.31	8.04348	22.3913	1.66
9.20912	31.9772	1.75	13.3935	43.5162	1.73
10.7251	35.1871	1.84	17.0724	60.1809	1.65
11.6582	38.8545	1.71	18.2132	75.5331	1.38
13.7823	43.0443	1.2	25.7785	81.5538	1.59
16.4856	48.2861	1.08	26.7493	83.1268	1.08
21.5192	54.202	1.23	33.073	93.3176	1.78
31.96	58.1	1.46	38.9559	94.6103	1.63

## Sheet: Sheet6
Figure 7 FTIR spectra of BC(a) and MBC(b) of before and after the adsorption of PHE
BC		BC-PHE			MBC		MBC-PHE
Wavenumber (cm -1)	Intensity (a.u.)	Wavenumber (cm -1)	Intensity (a.u.)		Wavenumber (cm -1)	Intensity (a.u.)	Wavenumber (cm -1)	Intensity (a.u.)
399.265	99.6802	399.265	100.061		399.265	99.923	399.265	100.007
401.194	99.6839	401.194	100.055		401.194	99.8945	401.194	100.004
403.123	99.6877	403.123	100.049		403.123	99.8659	403.123	100.002
405.051	99.6915	405.051	100.043		405.051	99.8374	405.051	99.9997
406.98	99.6953	406.98	100.037		406.98	99.8089	406.98	99.9973
408.909	99.6991	408.909	100.031		408.909	99.7803	408.909	99.995
410.838	99.7029	410.838	100.025		410.838	99.7518	410.838	99.9927
412.767	99.7066	412.767	100.019		412.767	99.7233	412.767	99.9904
414.695	99.7104	414.695	100.013		414.695	99.6948	414.695	99.9881
416.624	99.7142	416.624	100.007		416.624	99.6662	416.624	99.9857
418.553	99.718	418.553	100.001		418.553	99.6377	418.553	99.9834
420.482	99.7218	420.482	99.9945		420.482	99.6092	420.482	99.9811
422.411	99.7256	422.411	99.9885		422.411	99.5807	422.411	99.9788
424.34	99.7294	424.34	99.9824		424.34	99.5521	424.34	99.9765
426.268	99.7331	426.268	99.9763		426.268	99.5236	426.268	99.9742
428.197	99.7369	428.197	99.9702		428.197	99.4951	428.197	99.9718
430.126	99.7407	430.126	99.9642		430.126	99.4666	430.126	99.9695
432.055	99.7445	432.055	99.9581		432.055	99.438	432.055	99.9672
433.984	99.7483	433.984	99.952		433.984	99.4095	433.984	99.9649
435.912	99.7521	435.912	99.946		435.912	99.381	435.912	99.9626
437.841	99.7558	437.841	99.9399		437.841	99.3525	437.841	99.9603
439.77	99.7596	439.77	99.9339		439.77	99.3239	439.77	99.9579
441.699	99.7634	441.699	99.9278		441.699	99.2954	441.699	99.9556
443.628	99.7672	443.628	99.9217		443.628	99.2669	443.628	99.9533
445.557	99.771	445.557	99.9156		445.557	99.2383	445.557	99.951
447.485	99.7748	447.485	99.9096		447.485	99.2098	447.485	99.9487
449.414	99.7784	449.414	99.9063		449.414	99.2062	449.414	99.948
451.343	99.782	451.343	99.9032		451.343	99.2027	451.343	99.9475
453.272	99.7856	453.272	99.9003		453.272	99.1993	453.272	99.9472
455.201	99.7891	455.201	99.8975		455.201	99.1964	455.201	99.9471
457.129	99.7925	457.129	99.8949		457.129	99.1933	457.129	99.9471
459.058	99.7958	459.058	99.8926		459.058	99.1907	459.058	99.9473
460.987	99.7991	460.987	99.8905		460.987	99.1887	460.987	99.9476
462.916	99.8023	462.916	99.8887		462.916	99.187	462.916	99.9481
464.845	99.8053	464.845	99.8871		464.845	99.1861	464.845	99.9488
466.773	99.8083	466.773	99.8859		466.773	99.1866	466.773	99.9496
468.702	99.8111	468.702	99.8849		468.702	99.188	468.702	99.9506
470.631	99.8139	470.631	99.8842		470.631	99.1904	470.631	99.9518
472.56	99.8165	472.56	99.8838		472.56	99.1939	472.56	99.9532
474.489	99.819	474.489	99.8837		474.489	99.1989	474.489	99.9547
476.418	99.8213	476.418	99.884		476.418	99.2046	476.418	99.9564
478.346	99.8235	478.346	99.8845		478.346	99.2105	478.346	99.9582
480.275	99.8255	480.275	99.8854		480.275	99.2165	480.275	99.9601
482.204	99.8274	482.204	99.8867		482.204	99.2227	482.204	99.9622
484.133	99.8291	484.133	99.8883		484.133	99.2284	484.133	99.9643
486.062	99.8306	486.062	99.8902		486.062	99.2331	486.062	99.9665
487.99	99.832	487.99	99.8923		487.99	99.2366	487.99	99.9688
489.919	99.8331	489.919	99.8948		489.919	99.2388	489.919	99.9712
491.848	99.8341	491.848	99.8975		491.848	99.2399	491.848	99.9738
493.777	99.8348	493.777	99.9005		493.777	99.2404	493.777	99.9763
495.706	99.8354	495.706	99.9039		495.706	99.24	495.706	99.9789
497.635	99.8357	497.635	99.9074		497.635	99.2388	497.635	99.9815
499.563	99.8358	499.563	99.9113		499.563	99.2368	499.563	99.9842
501.492	99.8358	501.492	99.9155		501.492	99.234	501.492	99.9868
503.421	99.8355	503.421	99.9198		503.421	99.23	503.421	99.9894
505.35	99.835	505.35	99.9244		505.35	99.2251	505.35	99.9921
507.279	99.8343	507.279	99.9293		507.279	99.2197	507.279	99.9947
509.207	99.8333	509.207	99.9343		509.207	99.2138	509.207	99.9974
511.136	99.8321	511.136	99.9394		511.136	99.2074	511.136	100
513.065	99.8307	513.065	99.9448		513.065	99.2003	513.065	100.003
514.994	99.829	514.994	99.9504		514.994	99.1917	514.994	100.005
516.923	99.827	516.923	99.9561		516.923	99.1814	516.923	100.007
518.851	99.8248	518.851	99.9619		518.851	99.1696	518.851	100.01
520.78	99.8224	520.78	99.9678		520.78	99.1561	520.78	100.012
522.709	99.8196	522.709	99.9737		522.709	99.1406	522.709	100.014
524.638	99.8166	524.638	99.9796		524.638	99.1227	524.638	100.016
526.567	99.8133	526.567	99.9854		526.567	99.1024	526.567	100.018
528.496	99.8097	528.496	99.9911		528.496	99.0795	528.496	100.02
530.424	99.8059	530.424	99.9968		530.424	99.0536	530.424	100.021
532.353	99.8017	532.353	100.002		532.353	99.0242	532.353	100.022
534.282	99.7973	534.282	100.008		534.282	98.9917	534.282	100.023
536.211	99.7926	536.211	100.013		536.211	98.9565	536.211	100.024
538.14	99.7876	538.14	100.018		538.14	98.9186	538.14	100.025
540.068	99.7823	540.068	100.023		540.068	98.8781	540.068	100.026
541.997	99.7767	541.997	100.028		541.997	98.8353	541.997	100.026
543.926	99.7709	543.926	100.032		543.926	98.7901	543.926	100.026
545.855	99.7647	545.855	100.036		545.855	98.7427	545.855	100.026
547.784	99.7583	547.784	100.04		547.784	98.6939	547.784	100.026
549.713	99.7517	549.713	100.044		549.713	98.6445	549.713	100.026
551.641	99.7448	551.641	100.048		551.641	98.5948	551.641	100.025
553.57	99.7376	553.57	100.051		553.57	98.5451	553.57	100.024
555.499	99.7302	555.499	100.055		555.499	98.4959	555.499	100.023
557.428	99.7226	557.428	100.058		557.428	98.4463	557.428	100.022
559.357	99.7147	559.357	100.061		559.357	98.3968	559.357	100.021
561.285	99.7067	561.285	100.064		561.285	98.3476	561.285	100.02
563.214	99.6985	563.214	100.066		563.214	98.2988	563.214	100.018
565.143	99.69	565.143	100.068		565.143	98.2506	565.143	100.017
567.072	99.6815	567.072	100.07		567.072	98.2034	567.072	100.015
569.001	99.6727	569.001	100.072		569.001	98.1572	569.001	100.013
570.93	99.6639	570.93	100.074		570.93	98.112	570.93	100.011
572.858	99.6549	572.858	100.075		572.858	98.0679	572.858	100.009
574.787	99.6458	574.787	100.076		574.787	98.0251	574.787	100.007
576.716	99.6367	576.716	100.077		576.716	97.9837	576.716	100.004
578.645	99.6274	578.645	100.078		578.645	97.944	578.645	100.002
580.574	99.6182	580.574	100.079		580.574	97.906	580.574	99.9995
582.502	99.6089	582.502	100.079		582.502	97.8699	582.502	99.9968
584.431	99.5996	584.431	100.079		584.431	97.8357	584.431	99.9941
586.36	99.5903	586.36	100.079		586.36	97.8037	586.36	99.9912
588.289	99.5811	588.289	100.078		588.289	97.7741	588.289	99.9883
590.218	99.5719	590.218	100.078		590.218	97.7473	590.218	99.9852
592.147	99.5629	592.147	100.077		592.147	97.7235	592.147	99.9821
594.075	99.5539	594.075	100.076		594.075	97.7025	594.075	99.9788
596.004	99.545	596.004	100.075		596.004	97.6844	596.004	99.9755
597.933	99.5363	597.933	100.074		597.933	97.6717	597.933	99.9721
599.862	99.5278	599.862	100.073		599.862	97.6626	599.862	99.9686
601.791	99.5195	601.791	100.071		601.791	97.6568	601.791	99.965
603.719	99.5113	603.719	100.069		603.719	97.6537	603.719	99.9614
605.648	99.5034	605.648	100.067		605.648	97.6535	605.648	99.9577
607.577	99.4958	607.577	100.064		607.577	97.656	607.577	99.9539
609.506	99.4883	609.506	100.062		609.506	97.6613	609.506	99.9501
611.435	99.4812	611.435	100.059		611.435	97.6694	611.435	99.9463
613.363	99.4744	613.363	100.056		613.363	97.6799	613.363	99.9424
615.292	99.468	615.292	100.054		615.292	97.6927	615.292	99.9385
617.221	99.4618	617.221	100.051		617.221	97.7075	617.221	99.9347
619.15	99.456	619.15	100.047		619.15	97.724	619.15	99.9308
621.079	99.4506	621.079	100.044		621.079	97.742	621.079	99.927
623.008	99.4456	623.008	100.041		623.008	97.7613	623.008	99.9232
624.936	99.441	624.936	100.037		624.936	97.7818	624.936	99.9195
626.865	99.4368	626.865	100.034		626.865	97.8032	626.865	99.9158
628.794	99.433	628.794	100.03		628.794	97.8256	628.794	99.9122
630.723	99.4297	630.723	100.027		630.723	97.8494	630.723	99.9087
632.652	99.4268	632.652	100.023		632.652	97.8744	632.652	99.9052
634.58	99.4244	634.58	100.02		634.58	97.9007	634.58	99.9019
636.509	99.4225	636.509	100.016		636.509	97.9281	636.509	99.8987
638.438	99.4211	638.438	100.013		638.438	97.9565	638.438	99.8955
640.367	99.4201	640.367	100.009		640.367	97.9858	640.367	99.8925
642.296	99.4197	642.296	100.006		642.296	98.0171	642.296	99.8897
644.225	99.4197	644.225	100.002		644.225	98.0504	644.225	99.8869
646.153	99.4203	646.153	99.999		646.153	98.0828	646.153	99.8844
648.082	99.4213	648.082	99.9958		648.082	98.115	648.082	99.882
650.011	99.4229	650.011	99.9926		650.011	98.1476	650.011	99.8798
651.94	99.425	651.94	99.9895		651.94	98.1806	651.94	99.8777
653.869	99.4275	653.869	99.9865		653.869	98.2139	653.869	99.8758
655.797	99.4306	655.797	99.9835		655.797	98.2476	655.797	99.8742
657.726	99.4341	657.726	99.9806		657.726	98.2818	657.726	99.8727
659.655	99.4381	659.655	99.9778		659.655	98.3163	659.655	99.8714
661.584	99.4426	661.584	99.9751		661.584	98.351	661.584	99.8704
663.513	99.4475	663.513	99.9726		663.513	98.3858	663.513	99.8696
665.442	99.4529	665.442	99.9702		665.442	98.4206	665.442	99.869
667.37	99.4587	667.37	99.968		667.37	98.4554	667.37	99.8686
669.299	99.4648	669.299	99.9658		669.299	98.4902	669.299	99.8684
671.228	99.4714	671.228	99.9638		671.228	98.5249	671.228	99.8685
673.157	99.4784	673.157	99.9618		673.157	98.5596	673.157	99.8689
675.086	99.4857	675.086	99.96		675.086	98.5944	675.086	99.8695
677.014	99.4934	677.014	99.9583		677.014	98.6291	677.014	99.8704
678.943	99.5013	678.943	99.9567		678.943	98.6641	678.943	99.8715
680.872	99.5096	680.872	99.9553		680.872	98.6994	680.872	99.8729
682.801	99.5181	682.801	99.954		682.801	98.735	682.801	99.8745
684.73	99.5268	684.73	99.9528		684.73	98.7708	684.73	99.8763
686.659	99.5358	686.659	99.9518		686.659	98.8067	686.659	99.8783
688.587	99.5449	688.587	99.9508		688.587	98.8424	688.587	99.8806
690.516	99.5542	690.516	99.9498		690.516	98.878	690.516	99.883
692.445	99.5636	692.445	99.9489		692.445	98.9139	692.445	99.8857
694.374	99.5732	694.374	99.948		694.374	98.9501	694.374	99.8885
696.303	99.5828	696.303	99.9472		696.303	98.9839	696.303	99.8914
698.231	99.5925	698.231	99.9465		698.231	99.0168	698.231	99.8944
700.16	99.6022	700.16	99.9458		700.16	99.0496	700.16	99.8976
702.089	99.6119	702.089	99.9451		702.089	99.0824	702.089	99.9008
704.018	99.6217	704.018	99.9445		704.018	99.115	704.018	99.9041
705.947	99.6313	705.947	99.9438		705.947	99.1475	705.947	99.9074
707.875	99.6409	707.875	99.943		707.875	99.1794	707.875	99.9107
709.804	99.6505	709.804	99.9421		709.804	99.2109	709.804	99.9138
711.733	99.6599	711.733	99.9411		711.733	99.2417	711.733	99.917
713.662	99.6692	713.662	99.94		713.662	99.2717	713.662	99.92
715.591	99.6784	715.591	99.9387		715.591	99.3009	715.591	99.9228
717.52	99.6874	717.52	99.9374		717.52	99.3293	717.52	99.9256
719.448	99.6962	719.448	99.9359		719.448	99.3568	719.448	99.9281
721.377	99.7048	721.377	99.9343		721.377	99.3833	721.377	99.9304
723.306	99.7133	723.306	99.9325		723.306	99.4088	723.306	99.9325
725.235	99.7215	725.235	99.9305		725.235	99.4334	725.235	99.9343
727.164	99.7295	727.164	99.9283		727.164	99.4568	727.164	99.9359
729.092	99.7372	729.092	99.9258		729.092	99.4786	729.092	99.9372
731.021	99.7447	731.021	99.9231		731.021	99.4989	731.021	99.9382
732.95	99.752	732.95	99.9201		732.95	99.5174	732.95	99.9388
734.879	99.7589	734.879	99.917		734.879	99.5341	734.879	99.9392
736.808	99.7656	736.808	99.9137		736.808	99.549	736.808	99.9392
738.737	99.772	738.737	99.9102		738.737	99.5619	738.737	99.9389
740.665	99.7781	740.665	99.9066		740.665	99.5718	740.665	99.9382
742.594	99.784	742.594	99.9027		742.594	99.5783	742.594	99.9373
744.523	99.7895	744.523	99.8986		744.523	99.5845	744.523	99.9359
746.452	99.7947	746.452	99.8942		746.452	99.5895	746.452	99.9342
748.381	99.7996	748.381	99.8897		748.381	99.5929	748.381	99.9322
750.309	99.8042	750.309	99.8849		750.309	99.5949	750.309	99.9299
752.238	99.8084	752.238	99.88		752.238	99.5957	752.238	99.9272
754.167	99.8124	754.167	99.875		754.167	99.5953	754.167	99.9243
756.096	99.816	756.096	99.8699		756.096	99.5939	756.096	99.9211
758.025	99.8194	758.025	99.8646		758.025	99.5918	758.025	99.9175
759.953	99.8224	759.953	99.8593		759.953	99.5894	759.953	99.9137
761.882	99.8251	761.882	99.8538		761.882	99.5867	761.882	99.9097
763.811	99.8276	763.811	99.8482		763.811	99.5842	763.811	99.9054
765.74	99.8297	765.74	99.8424		765.74	99.5819	765.74	99.9009
767.669	99.8315	767.669	99.8366		767.669	99.5802	767.669	99.8961
769.598	99.833	769.598	99.8307		769.598	99.5791	769.598	99.8912
771.526	99.8343	771.526	99.8247		771.526	99.5789	771.526	99.8861
773.455	99.8353	773.455	99.8188		773.455	99.5794	773.455	99.8808
775.384	99.836	775.384	99.8129		775.384	99.5808	775.384	99.8755
777.313	99.8365	777.313	99.807		777.313	99.5832	777.313	99.8699
779.242	99.8367	779.242	99.8011		779.242	99.5863	779.242	99.8643
781.17	99.8367	781.17	99.7952		781.17	99.5902	781.17	99.8586
783.099	99.8364	783.099	99.7892		783.099	99.5948	783.099	99.8528
785.028	99.8359	785.028	99.7833		785.028	99.5999	785.028	99.8469
786.957	99.8352	786.957	99.7775		786.957	99.6053	786.957	99.841
788.886	99.8343	788.886	99.7717		788.886	99.6111	788.886	99.8351
790.815	99.8332	790.815	99.7659		790.815	99.617	790.815	99.8291
792.743	99.832	792.743	99.7603		792.743	99.6228	792.743	99.8232
794.672	99.8306	794.672	99.7548		794.672	99.6286	794.672	99.8172
796.601	99.829	796.601	99.7493		796.601	99.6343	796.601	99.8113
798.53	99.8272	798.53	99.7439		798.53	99.6398	798.53	99.8055
800.459	99.8254	800.459	99.7387		800.459	99.6446	800.459	99.7996
802.387	99.8234	802.387	99.7335		802.387	99.649	802.387	99.7939
804.316	99.8212	804.316	99.7284		804.316	99.6528	804.316	99.7883
806.245	99.819	806.245	99.7235		806.245	99.6558	806.245	99.7827
808.174	99.8167	808.174	99.7188		808.174	99.6578	808.174	99.7774
810.103	99.8143	810.103	99.7142		810.103	99.6587	810.103	99.7721
812.032	99.8118	812.032	99.7099		812.032	99.6583	812.032	99.7671
813.96	99.8092	813.96	99.7058		813.96	99.657	813.96	99.7622
815.889	99.8065	815.889	99.702		815.889	99.6546	815.889	99.7575
817.818	99.8038	817.818	99.6983		817.818	99.6515	817.818	99.7531
819.747	99.801	819.747	99.6949		819.747	99.6479	819.747	99.7488
821.676	99.7982	821.676	99.6917		821.676	99.6441	821.676	99.7448
823.604	99.7953	823.604	99.6887		823.604	99.6401	823.604	99.7411
825.533	99.7924	825.533	99.6861		825.533	99.6364	825.533	99.7376
827.462	99.7894	827.462	99.6838		827.462	99.633	827.462	99.7345
829.391	99.7864	829.391	99.6818		829.391	99.6303	829.391	99.7316
831.32	99.7834	831.32	99.6801		831.32	99.6283	831.32	99.7291
833.249	99.7804	833.249	99.6788		833.249	99.6272	833.249	99.7269
835.177	99.7773	835.177	99.6778		835.177	99.6273	835.177	99.7251
837.106	99.7743	837.106	99.6772		837.106	99.6288	837.106	99.7236
839.035	99.7712	839.035	99.6768		839.035	99.6319	839.035	99.7225
840.964	99.7682	840.964	99.6769		840.964	99.6366	840.964	99.7217
842.893	99.7651	842.893	99.6772		842.893	99.6431	842.893	99.7213
844.821	99.7621	844.821	99.678		844.821	99.6514	844.821	99.7214
846.75	99.7591	846.75	99.6792		846.75	99.6612	846.75	99.7217
848.679	99.7561	848.679	99.6808		848.679	99.6723	848.679	99.7225
850.608	99.7532	850.608	99.6828		850.608	99.6846	850.608	99.7237
852.537	99.7503	852.537	99.6852		852.537	99.6978	852.537	99.7252
854.465	99.7475	854.465	99.688		854.465	99.7116	854.465	99.7271
856.394	99.7448	856.394	99.6912		856.394	99.7258	856.394	99.7294
858.323	99.7421	858.323	99.6947		858.323	99.7402	858.323	99.7321
860.252	99.7395	860.252	99.6986		860.252	99.7547	860.252	99.7351
862.181	99.737	862.181	99.7028		862.181	99.7693	862.181	99.7384
864.11	99.7347	864.11	99.7074		864.11	99.7838	864.11	99.7421
866.038	99.7324	866.038	99.7124		866.038	99.7981	866.038	99.7461
867.967	99.7303	867.967	99.7177		867.967	99.8119	867.967	99.7503
869.896	99.7283	869.896	99.7233		869.896	99.8252	869.896	99.7549
871.825	99.7264	871.825	99.7292		871.825	99.8379	871.825	99.7596
873.754	99.7247	873.754	99.7353		873.754	99.8497	873.754	99.7646
875.682	99.7232	875.682	99.7417		875.682	99.8605	875.682	99.7699
877.611	99.7218	877.611	99.7483		877.611	99.87	877.611	99.7753
879.54	99.7206	879.54	99.7552		879.54	99.8781	879.54	99.7808
881.469	99.7196	881.469	99.7622		881.469	99.885	881.469	99.7866
883.398	99.7187	883.398	99.7694		883.398	99.8906	883.398	99.7925
885.327	99.7181	885.327	99.7768		885.327	99.895	885.327	99.7985
887.255	99.7176	887.255	99.7843		887.255	99.8983	887.255	99.8046
889.184	99.7173	889.184	99.792		889.184	99.9005	889.184	99.8108
891.113	99.7173	891.113	99.7998		891.113	99.9018	891.113	99.8171
893.042	99.7174	893.042	99.8076		893.042	99.9022	893.042	99.8234
894.971	99.7177	894.971	99.8155		894.971	99.9017	894.971	99.8298
896.899	99.7181	896.899	99.8234		896.899	99.9005	896.899	99.8362
898.828	99.7188	898.828	99.8313		898.828	99.8988	898.828	99.8426
900.757	99.7197	900.757	99.8392		900.757	99.8964	900.757	99.849
902.686	99.7207	902.686	99.8471		902.686	99.8937	902.686	99.8554
904.615	99.7219	904.615	99.855		904.615	99.891	904.615	99.8617
906.544	99.7232	906.544	99.8627		906.544	99.8887	906.544	99.868
908.472	99.7247	908.472	99.8703		908.472	99.8871	908.472	99.8742
910.401	99.7263	910.401	99.8778		910.401	99.8864	910.401	99.8803
912.33	99.7281	912.33	99.8851		912.33	99.8869	912.33	99.8863
914.259	99.73	914.259	99.8922		914.259	99.8887	914.259	99.8921
916.188	99.7321	916.188	99.899		916.188	99.8918	916.188	99.8977
918.116	99.7342	918.116	99.9056		918.116	99.896	918.116	99.9031
920.045	99.7364	920.045	99.9118		920.045	99.9014	920.045	99.9083
921.974	99.7388	921.974	99.9178		921.974	99.9078	921.974	99.9132
923.903	99.7412	923.903	99.9234		923.903	99.9152	923.903	99.9179
925.832	99.7436	925.832	99.9285		925.832	99.9235	925.832	99.9222
927.76	99.7462	927.76	99.9333		927.76	99.9326	927.76	99.9261
929.689	99.7488	929.689	99.9375		929.689	99.9423	929.689	99.9297
931.618	99.7514	931.618	99.9412		931.618	99.9523	931.618	99.9329
933.547	99.754	933.547	99.9443		933.547	99.9625	933.547	99.9355
935.476	99.7567	935.476	99.9468		935.476	99.9726	935.476	99.9377
937.405	99.7593	937.405	99.9487		937.405	99.982	937.405	99.9393
939.333	99.762	939.333	99.9499		939.333	99.9905	939.333	99.9403
941.262	99.7646	941.262	99.9504		941.262	99.997	941.262	99.9407
943.191	99.7672	943.191	99.9501		943.191	100.001	943.191	99.9405
945.12	99.7698	945.12	99.949		945.12	100.004	945.12	99.9396
947.049	99.7723	947.049	99.9471		947.049	100.003	947.049	99.938
948.977	99.7748	948.977	99.9444		948.977	100.001	948.977	99.9357
950.906	99.7771	950.906	99.9407		950.906	99.9954	950.906	99.9326
952.835	99.7794	952.835	99.9363		952.835	99.9878	952.835	99.9287
954.764	99.7816	954.764	99.9309		954.764	99.9776	954.764	99.9241
956.693	99.7837	956.693	99.9246		956.693	99.9649	956.693	99.9186
958.622	99.7857	958.622	99.9174		958.622	99.9496	958.622	99.9124
960.55	99.7875	960.55	99.9094		960.55	99.9315	960.55	99.9053
962.479	99.7892	962.479	99.9005		962.479	99.9107	962.479	99.8975
964.408	99.7908	964.408	99.8907		964.408	99.8872	964.408	99.8888
966.337	99.7922	966.337	99.88		966.337	99.8609	966.337	99.8794
968.266	99.7935	968.266	99.8685		968.266	99.832	968.266	99.8692
970.194	99.7946	970.194	99.8563		970.194	99.8006	970.194	99.8582
972.123	99.7955	972.123	99.8432		972.123	99.7668	972.123	99.8465
974.052	99.7962	974.052	99.8294		974.052	99.7308	974.052	99.8341
975.981	99.7967	975.981	99.8148		975.981	99.6929	975.981	99.8211
977.91	99.7971	977.91	99.7996		977.91	99.6531	977.91	99.8074
979.839	99.7972	979.839	99.7838		979.839	99.6116	979.839	99.7932
981.767	99.7972	981.767	99.7674		981.767	99.5684	981.767	99.7784
983.696	99.7969	983.696	99.7505		983.696	99.5236	983.696	99.7631
985.625	99.7965	985.625	99.733		985.625	99.4775	985.625	99.7473
987.554	99.7959	987.554	99.715		987.554	99.4301	987.554	99.731
989.483	99.795	989.483	99.6967		989.483	99.3817	989.483	99.7144
991.411	99.794	991.411	99.6779		991.411	99.3325	991.411	99.6974
993.34	99.7928	993.34	99.6588		993.34	99.2826	993.34	99.6801
995.269	99.7915	995.269	99.6394		995.269	99.2321	995.269	99.6625
997.198	99.79	997.198	99.6198		997.198	99.1811	997.198	99.6447
999.127	99.7883	999.127	99.6		999.127	99.1297	999.127	99.6267
1001.06	99.7865	1001.06	99.58		1001.06	99.0779	1001.06	99.6086
1002.98	99.7845	1002.98	99.56		1002.98	99.0258	1002.98	99.5903
1004.91	99.7824	1004.91	99.5398		1004.91	98.9733	1004.91	99.572
1006.84	99.7802	1006.84	99.5196		1006.84	98.9204	1006.84	99.5537
1008.77	99.7779	1008.77	99.4994		1008.77	98.867	1008.77	99.5354
1010.7	99.7756	1010.7	99.4793		1010.7	98.813	1010.7	99.5172
1012.63	99.7731	1012.63	99.4592		1012.63	98.7582	1012.63	99.499
1014.56	99.7707	1014.56	99.4392		1014.56	98.7027	1014.56	99.481
1016.49	99.7681	1016.49	99.4194		1016.49	98.6463	1016.49	99.4631
1018.41	99.7656	1018.41	99.3998		1018.41	98.589	1018.41	99.4455
1020.34	99.763	1020.34	99.3805		1020.34	98.5306	1020.34	99.4282
1022.27	99.7605	1022.27	99.3614		1022.27	98.4712	1022.27	99.4111
1024.2	99.758	1024.2	99.3426		1024.2	98.4106	1024.2	99.3943
1026.13	99.7555	1026.13	99.3242		1026.13	98.3491	1026.13	99.378
1028.06	99.7531	1028.06	99.3062		1028.06	98.2866	1028.06	99.362
1029.99	99.7507	1029.99	99.2887		1029.99	98.2233	1029.99	99.3465
1031.92	99.7484	1031.92	99.2716		1031.92	98.1593	1031.92	99.3315
1033.85	99.7462	1033.85	99.2551		1033.85	98.0949	1033.85	99.3171
1035.77	99.7441	1035.77	99.2392		1035.77	98.0303	1035.77	99.3032
1037.7	99.7421	1037.7	99.2239		1037.7	97.9657	1037.7	99.29
1039.63	99.7403	1039.63	99.2092		1039.63	97.9019	1039.63	99.2775
1041.56	99.7385	1041.56	99.1953		1041.56	97.8393	1041.56	99.2656
1043.49	99.7369	1043.49	99.1821		1043.49	97.7778	1043.49	99.2545
1045.42	99.7355	1045.42	99.1696		1045.42	97.7178	1045.42	99.2441
1047.35	99.7342	1047.35	99.158		1047.35	97.6594	1047.35	99.2346
1049.28	99.733	1049.28	99.1472		1049.28	97.6029	1049.28	99.2258
1051.2	99.732	1051.2	99.1372		1051.2	97.5484	1051.2	99.218
1053.13	99.7312	1053.13	99.1281		1053.13	97.4963	1053.13	99.2109
1055.06	99.7305	1055.06	99.1199		1055.06	97.4468	1055.06	99.2048
1056.99	99.73	1056.99	99.1126		1056.99	97.4	1056.99	99.1996
1058.92	99.7297	1058.92	99.1063		1058.92	97.3562	1058.92	99.1953
1060.85	99.7296	1060.85	99.1009		1060.85	97.3156	1060.85	99.1919
1062.78	99.7296	1062.78	99.0964		1062.78	97.2781	1062.78	99.1894
1064.71	99.7297	1064.71	99.0929		1064.71	97.2439	1064.71	99.1878
1066.64	99.7301	1066.64	99.0903		1066.64	97.2132	1066.64	99.1871
1068.56	99.7306	1068.56	99.0886		1068.56	97.1858	1068.56	99.1873
1070.49	99.7313	1070.49	99.0878		1070.49	97.162	1070.49	99.1884
1072.42	99.7322	1072.42	99.088		1072.42	97.1416	1072.42	99.1903
1074.35	99.7331	1074.35	99.0891		1074.35	97.1248	1074.35	99.1931
1076.28	99.7343	1076.28	99.0911		1076.28	97.1115	1076.28	99.1967
1078.21	99.7356	1078.21	99.0939		1078.21	97.1017	1078.21	99.2011
1080.14	99.7371	1080.14	99.0976		1080.14	97.0951	1080.14	99.2063
1082.07	99.7387	1082.07	99.1021		1082.07	97.0918	1082.07	99.2122
1083.99	99.7404	1083.99	99.1075		1083.99	97.0913	1083.99	99.2188
1085.92	99.7422	1085.92	99.1135		1085.92	97.0935	1085.92	99.2262
1087.85	99.7442	1087.85	99.1204		1087.85	97.098	1087.85	99.2341
1089.78	99.7463	1089.78	99.1279		1089.78	97.1047	1089.78	99.2427
1091.71	99.7485	1091.71	99.1362		1091.71	97.1131	1091.71	99.2519
1093.64	99.7508	1093.64	99.1451		1093.64	97.1232	1093.64	99.2616
1095.57	99.7532	1095.57	99.1547		1095.57	97.1349	1095.57	99.2718
1097.5	99.7557	1097.5	99.1648		1097.5	97.1478	1097.5	99.2825
1099.43	99.7582	1099.43	99.1756		1099.43	97.1619	1099.43	99.2936
1101.35	99.7608	1101.35	99.1869		1101.35	97.1771	1101.35	99.3051
1103.28	99.7635	1103.28	99.1987		1103.28	97.1932	1103.28	99.317
1105.21	99.7662	1105.21	99.211		1105.21	97.21	1105.21	99.3293
1107.14	99.769	1107.14	99.2237		1107.14	97.2275	1107.14	99.3418
1109.07	99.7717	1109.07	99.2369		1109.07	97.2456	1109.07	99.3546
1111	99.7745	1111	99.2506		1111	97.2644	1111	99.3678
1112.93	99.7773	1112.93	99.2646		1112.93	97.2838	1112.93	99.3811
1114.86	99.7801	1114.86	99.279		1114.86	97.304	1114.86	99.3947
1116.78	99.7829	1116.78	99.2938		1116.78	97.3251	1116.78	99.4084
1118.71	99.7857	1118.71	99.3088		1118.71	97.3473	1118.71	99.4223
1120.64	99.7884	1120.64	99.3242		1120.64	97.3705	1120.64	99.4363
1122.57	99.7911	1122.57	99.3398		1122.57	97.395	1122.57	99.4504
1124.5	99.7937	1124.5	99.3556		1124.5	97.4207	1124.5	99.4646
1126.43	99.7963	1126.43	99.3716		1126.43	97.4477	1126.43	99.4789
1128.36	99.7989	1128.36	99.3878		1128.36	97.4758	1128.36	99.4932
1130.29	99.8013	1130.29	99.4041		1130.29	97.5051	1130.29	99.5075
1132.21	99.8037	1132.21	99.4205		1132.21	97.5355	1132.21	99.5218
1134.14	99.8061	1134.14	99.437		1134.14	97.567	1134.14	99.5361
1136.07	99.8083	1136.07	99.4536		1136.07	97.5995	1136.07	99.5503
1138	99.8105	1138	99.4702		1138	97.6331	1138	99.5645
1139.93	99.8125	1139.93	99.4868		1139.93	97.6677	1139.93	99.5785
1141.86	99.8145	1141.86	99.5033		1141.86	97.7032	1141.86	99.5924
1143.79	99.8164	1143.79	99.5198		1143.79	97.7396	1143.79	99.6062
1145.72	99.8182	1145.72	99.5362		1145.72	97.7767	1145.72	99.6199
1147.65	99.8199	1147.65	99.5524		1147.65	97.8144	1147.65	99.6334
1149.57	99.8216	1149.57	99.5685		1149.57	97.8524	1149.57	99.6467
1151.5	99.8231	1151.5	99.5844		1151.5	97.8906	1151.5	99.6598
1153.43	99.8246	1153.43	99.6001		1153.43	97.9287	1153.43	99.6727
1155.36	99.8259	1155.36	99.6156		1155.36	97.9666	1155.36	99.6853
1157.29	99.8272	1157.29	99.6308		1157.29	98.0041	1157.29	99.6977
1159.22	99.8285	1159.22	99.6458		1159.22	98.041	1159.22	99.7099
1161.15	99.8296	1161.15	99.6604		1161.15	98.0774	1161.15	99.7217
1163.08	99.8307	1163.08	99.6747		1163.08	98.1132	1163.08	99.7333
1165	99.8317	1165	99.6886		1165	98.1482	1165	99.7445
1166.93	99.8327	1166.93	99.7022		1166.93	98.1824	1166.93	99.7554
1168.86	99.8335	1168.86	99.7154		1168.86	98.2158	1168.86	99.766
1170.79	99.8344	1170.79	99.7282		1170.79	98.2481	1170.79	99.7763
1172.72	99.8352	1172.72	99.7405		1172.72	98.2795	1172.72	99.7861
1174.65	99.8359	1174.65	99.7524		1174.65	98.3099	1174.65	99.7956
1176.58	99.8366	1176.58	99.7639		1176.58	98.3392	1176.58	99.8047
1178.51	99.8373	1178.51	99.7749		1178.51	98.3674	1178.51	99.8134
1180.44	99.8379	1180.44	99.7854		1180.44	98.3948	1180.44	99.8217
1182.36	99.8385	1182.36	99.7955		1182.36	98.4214	1182.36	99.8296
1184.29	99.839	1184.29	99.8051		1184.29	98.4473	1184.29	99.8372
1186.22	99.8395	1186.22	99.8142		1186.22	98.4727	1186.22	99.8444
1188.15	99.8399	1188.15	99.8229		1188.15	98.4977	1188.15	99.8513
1190.08	99.8404	1190.08	99.8312		1190.08	98.5225	1190.08	99.8578
1192.01	99.8407	1192.01	99.839		1192.01	98.5472	1192.01	99.8639
1193.94	99.8411	1193.94	99.8464		1193.94	98.5718	1193.94	99.8697
1195.87	99.8414	1195.87	99.8534		1195.87	98.5963	1195.87	99.8752
1197.79	99.8416	1197.79	99.8599		1197.79	98.6209	1197.79	99.8804
1199.72	99.8419	1199.72	99.8661		1199.72	98.6457	1199.72	99.8853
1201.65	99.842	1201.65	99.8718		1201.65	98.6707	1201.65	99.8899
1203.58	99.8421	1203.58	99.8772		1203.58	98.6962	1203.58	99.8942
1205.51	99.8422	1205.51	99.8823		1205.51	98.7221	1205.51	99.8983
1207.44	99.8422	1207.44	99.887		1207.44	98.7485	1207.44	99.9021
1209.37	99.8422	1209.37	99.8915		1209.37	98.7755	1209.37	99.9057
1211.3	99.8421	1211.3	99.8957		1211.3	98.8031	1211.3	99.9092
1213.23	99.8419	1213.23	99.8996		1213.23	98.8312	1213.23	99.9125
1215.15	99.8416	1215.15	99.9033		1215.15	98.8598	1215.15	99.9155
1217.08	99.8413	1217.08	99.9068		1217.08	98.8887	1217.08	99.9185
1219.01	99.8409	1219.01	99.91		1219.01	98.9179	1219.01	99.9213
1220.94	99.8404	1220.94	99.913		1220.94	98.9472	1220.94	99.9239
1222.87	99.8398	1222.87	99.9159		1222.87	98.9764	1222.87	99.9265
1224.8	99.8391	1224.8	99.9185		1224.8	99.0056	1224.8	99.9289
1226.73	99.8383	1226.73	99.9211		1226.73	99.0347	1226.73	99.9312
1228.66	99.8374	1228.66	99.9234		1228.66	99.0635	1228.66	99.9334
1230.58	99.8364	1230.58	99.9257		1230.58	99.0921	1230.58	99.9355
1232.51	99.8352	1232.51	99.9277		1232.51	99.1203	1232.51	99.9376
1234.44	99.8339	1234.44	99.9297		1234.44	99.1481	1234.44	99.9395
1236.37	99.8325	1236.37	99.9315		1236.37	99.1754	1236.37	99.9413
1238.3	99.8309	1238.3	99.9331		1238.3	99.2022	1238.3	99.9431
1240.23	99.8291	1240.23	99.9347		1240.23	99.2283	1240.23	99.9447
1242.16	99.8272	1242.16	99.9361		1242.16	99.2538	1242.16	99.9463
1244.09	99.8251	1244.09	99.9375		1244.09	99.2788	1244.09	99.9479
1246.02	99.8228	1246.02	99.9388		1246.02	99.3032	1246.02	99.9494
1247.94	99.8203	1247.94	99.94		1247.94	99.3272	1247.94	99.9508
1249.87	99.8176	1249.87	99.9411		1249.87	99.3507	1249.87	99.9521
1251.8	99.8146	1251.8	99.9421		1251.8	99.3736	1251.8	99.9534
1253.73	99.8115	1253.73	99.9431		1253.73	99.396	1253.73	99.9546
1255.66	99.8081	1255.66	99.944		1255.66	99.418	1255.66	99.9558
1257.59	99.8044	1257.59	99.9448		1257.59	99.4395	1257.59	99.9569
1259.52	99.8005	1259.52	99.9456		1259.52	99.4605	1259.52	99.958
1261.45	99.7963	1261.45	99.9464		1261.45	99.481	1261.45	99.9591
1263.37	99.7918	1263.37	99.9472		1263.37	99.5009	1263.37	99.9602
1265.3	99.787	1265.3	99.948		1265.3	99.5203	1265.3	99.9614
1267.23	99.782	1267.23	99.9489		1267.23	99.5394	1267.23	99.9626
1269.16	99.7766	1269.16	99.9498		1269.16	99.5584	1269.16	99.9639
1271.09	99.7708	1271.09	99.9507		1271.09	99.5772	1271.09	99.9652
1273.02	99.7648	1273.02	99.9517		1273.02	99.5954	1273.02	99.9665
1274.95	99.7584	1274.95	99.9527		1274.95	99.6132	1274.95	99.9679
1276.88	99.7517	1276.88	99.9537		1276.88	99.6305	1276.88	99.9694
1278.81	99.7446	1278.81	99.9547		1278.81	99.6474	1278.81	99.9709
1280.73	99.7371	1280.73	99.9558		1280.73	99.664	1280.73	99.9725
1282.66	99.7293	1282.66	99.9569		1282.66	99.6802	1282.66	99.9741
1284.59	99.7212	1284.59	99.9581		1284.59	99.6961	1284.59	99.9758
1286.52	99.7126	1286.52	99.9593		1286.52	99.7115	1286.52	99.9776
1288.45	99.7037	1288.45	99.9604		1288.45	99.7264	1288.45	99.9794
1290.38	99.6944	1290.38	99.9616		1290.38	99.741	1290.38	99.9813
1292.31	99.6847	1292.31	99.9628		1292.31	99.7558	1292.31	99.9831
1294.24	99.6747	1294.24	99.9639		1294.24	99.7701	1294.24	99.9851
1296.16	99.6643	1296.16	99.9649		1296.16	99.7838	1296.16	99.987
1298.09	99.6535	1298.09	99.9659		1298.09	99.7967	1298.09	99.989
1300.02	99.6424	1300.02	99.9668		1300.02	99.8086	1300.02	99.991
1301.95	99.6309	1301.95	99.9676		1301.95	99.8198	1301.95	99.993
1303.88	99.619	1303.88	99.9683		1303.88	99.8306	1303.88	99.9949
1305.81	99.6068	1305.81	99.9688		1305.81	99.8407	1305.81	99.9968
1307.74	99.5942	1307.74	99.9691		1307.74	99.8499	1307.74	99.9987
1309.67	99.5813	1309.67	99.9693		1309.67	99.8581	1309.67	100
1311.59	99.568	1311.59	99.9691		1311.59	99.8655	1311.59	100.002
1313.52	99.5545	1313.52	99.9687		1313.52	99.8718	1313.52	100.004
1315.45	99.5406	1315.45	99.968		1315.45	99.8775	1315.45	100.005
1317.38	99.5263	1317.38	99.967		1317.38	99.8824	1317.38	100.006
1319.31	99.5118	1319.31	99.9658		1319.31	99.8859	1319.31	100.007
1321.24	99.4969	1321.24	99.9643		1321.24	99.888	1321.24	100.008
1323.17	99.4818	1323.17	99.9625		1323.17	99.8895	1323.17	100.009
1325.1	99.4664	1325.1	99.9604		1325.1	99.8904	1325.1	100.01
1327.03	99.4507	1327.03	99.9579		1327.03	99.8908	1327.03	100.01
1328.95	99.4347	1328.95	99.9552		1328.95	99.8909	1328.95	100.01
1330.88	99.4185	1330.88	99.9521		1330.88	99.89	1330.88	100.01
1332.81	99.402	1332.81	99.9487		1332.81	99.8883	1332.81	100.01
1334.74	99.3853	1334.74	99.9449		1334.74	99.8865	1334.74	100.01
1336.67	99.3683	1336.67	99.941		1336.67	99.8845	1336.67	100.01
1338.6	99.3511	1338.6	99.9367		1338.6	99.8823	1338.6	100.009
1340.53	99.3337	1340.53	99.9323		1340.53	99.8793	1340.53	100.009
1342.46	99.3161	1342.46	99.9276		1342.46	99.8758	1342.46	100.008
1344.38	99.2983	1344.38	99.9227		1344.38	99.8719	1344.38	100.008
1346.31	99.2803	1346.31	99.9175		1346.31	99.8676	1346.31	100.007
1348.24	99.2621	1348.24	99.9121		1348.24	99.8651	1348.24	100.006
1350.17	99.2438	1350.17	99.9065		1350.17	99.8635	1350.17	100.005
1352.1	99.2252	1352.1	99.9008		1352.1	99.8617	1352.1	100.004
1354.03	99.2065	1354.03	99.8948		1354.03	99.8601	1354.03	100.003
1355.96	99.1877	1355.96	99.8887		1355.96	99.8583	1355.96	100.002
1357.89	99.1687	1357.89	99.8825		1357.89	99.8566	1357.89	100.001
1359.82	99.1496	1359.82	99.8761		1359.82	99.8555	1359.82	99.9997
1361.74	99.1303	1361.74	99.8696		1361.74	99.8548	1361.74	99.9984
1363.67	99.1109	1363.67	99.863		1363.67	99.8539	1363.67	99.9971
1365.6	99.0914	1365.6	99.8562		1365.6	99.8538	1365.6	99.9957
1367.53	99.0718	1367.53	99.8492		1367.53	99.8541	1367.53	99.9943
1369.46	99.0521	1369.46	99.8422		1369.46	99.855	1369.46	99.9928
1371.39	99.0323	1371.39	99.8351		1371.39	99.8561	1371.39	99.9914
1373.32	99.0124	1373.32	99.828		1373.32	99.857	1373.32	99.9899
1375.25	98.9925	1375.25	99.8209		1375.25	99.8577	1375.25	99.9885
1377.17	98.9724	1377.17	99.8138		1377.17	99.8584	1377.17	99.9871
1379.1	98.9523	1379.1	99.8068		1379.1	99.8591	1379.1	99.9858
1381.03	98.9321	1381.03	99.7997		1381.03	99.8596	1381.03	99.9844
1382.96	98.9119	1382.96	99.7926		1382.96	99.8585	1382.96	99.983
1384.89	98.8916	1384.89	99.7856		1384.89	99.8576	1384.89	99.9816
1386.82	98.8713	1386.82	99.7786		1386.82	99.8591	1386.82	99.9802
1388.75	98.8509	1388.75	99.7717		1388.75	99.8611	1388.75	99.9789
1390.68	98.8305	1390.68	99.7649		1390.68	99.8618	1390.68	99.9775
1392.61	98.8101	1392.61	99.7583		1392.61	99.8627	1392.61	99.9763
1394.53	98.7896	1394.53	99.7518		1394.53	99.8651	1394.53	99.975
1396.46	98.7692	1396.46	99.7455		1396.46	99.8663	1396.46	99.9738
1398.39	98.7486	1398.39	99.7392		1398.39	99.8662	1398.39	99.9726
1400.32	98.7281	1400.32	99.7332		1400.32	99.8657	1400.32	99.9714
1402.25	98.7076	1402.25	99.7274		1402.25	99.8654	1402.25	99.9702
1404.18	98.687	1404.18	99.7218		1404.18	99.8658	1404.18	99.969
1406.11	98.6664	1406.11	99.7163		1406.11	99.8665	1406.11	99.9679
1408.04	98.6459	1408.04	99.7112		1408.04	99.8663	1408.04	99.9668
1409.96	98.6253	1409.96	99.7063		1409.96	99.8663	1409.96	99.9658
1411.89	98.6047	1411.89	99.7018		1411.89	99.8671	1411.89	99.9648
1413.82	98.5841	1413.82	99.6977		1413.82	99.8663	1413.82	99.964
1415.75	98.5636	1415.75	99.6938		1415.75	99.8645	1415.75	99.9631
1417.68	98.543	1417.68	99.6903		1417.68	99.8636	1417.68	99.9623
1419.61	98.5225	1419.61	99.6871		1419.61	99.8646	1419.61	99.9615
1421.54	98.5019	1421.54	99.6842		1421.54	99.8655	1421.54	99.9607
1423.47	98.4814	1423.47	99.6815		1423.47	99.8659	1423.47	99.9598
1425.4	98.461	1425.4	99.6792		1425.4	99.8664	1425.4	99.9589
1427.32	98.4405	1427.32	99.6772		1427.32	99.8674	1427.32	99.958
1429.25	98.4201	1429.25	99.6756		1429.25	99.8694	1429.25	99.9571
1431.18	98.3998	1431.18	99.6744		1431.18	99.8728	1431.18	99.9563
1433.11	98.3795	1433.11	99.6735		1433.11	99.8755	1433.11	99.9553
1435.04	98.3592	1435.04	99.6729		1435.04	99.878	1435.04	99.9543
1436.97	98.339	1436.97	99.6727		1436.97	99.8822	1436.97	99.9532
1438.9	98.3189	1438.9	99.6727		1438.9	99.8879	1438.9	99.952
1440.83	98.2989	1440.83	99.6729		1440.83	99.894	1440.83	99.9507
1442.75	98.2789	1442.75	99.6733		1442.75	99.899	1442.75	99.9491
1444.68	98.259	1444.68	99.6739		1444.68	99.9036	1444.68	99.9474
1446.61	98.2392	1446.61	99.6748		1446.61	99.9077	1446.61	99.9456
1448.54	98.2196	1448.54	99.6759		1448.54	99.9113	1448.54	99.9437
1450.47	98.2	1450.47	99.6773		1450.47	99.9157	1450.47	99.9416
1452.4	98.1806	1452.4	99.6789		1452.4	99.9194	1452.4	99.9394
1454.33	98.1613	1454.33	99.6806		1454.33	99.9224	1454.33	99.9371
1456.26	98.1422	1456.26	99.6824		1456.26	99.925	1456.26	99.9345
1458.18	98.1233	1458.18	99.6842		1458.18	99.926	1458.18	99.9316
1460.11	98.1045	1460.11	99.6861		1460.11	99.925	1460.11	99.9285
1462.04	98.0859	1462.04	99.688		1462.04	99.925	1462.04	99.9252
1463.97	98.0674	1463.97	99.69		1463.97	99.9244	1463.97	99.9217
1465.9	98.0492	1465.9	99.692		1465.9	99.9207	1465.9	99.918
1467.83	98.0312	1467.83	99.6939		1467.83	99.915	1467.83	99.914
1469.76	98.0135	1469.76	99.6958		1469.76	99.911	1469.76	99.9098
1471.69	97.9959	1471.69	99.6977		1471.69	99.9089	1471.69	99.9054
1473.62	97.9786	1473.62	99.6994		1473.62	99.9071	1473.62	99.9007
1475.54	97.9616	1475.54	99.7008		1475.54	99.9037	1475.54	99.8957
1477.47	97.9448	1477.47	99.7021		1477.47	99.8982	1477.47	99.8903
1479.4	97.9283	1479.4	99.7032		1479.4	99.8929	1479.4	99.8848
1481.33	97.9121	1481.33	99.7042		1481.33	99.8907	1481.33	99.8791
1483.26	97.8961	1483.26	99.7051		1483.26	99.8876	1483.26	99.8732
1485.19	97.8805	1485.19	99.7059		1485.19	99.8784	1485.19	99.8673
1487.12	97.8651	1487.12	99.7066		1487.12	99.869	1487.12	99.8613
1489.05	97.8501	1489.05	99.7072		1489.05	99.8628	1489.05	99.8552
1490.97	97.8353	1490.97	99.7076		1490.97	99.8562	1490.97	99.8491
1492.9	97.8209	1492.9	99.7078		1492.9	99.8475	1492.9	99.8428
1494.83	97.8067	1494.83	99.708		1494.83	99.839	1494.83	99.8366
1496.76	97.7929	1496.76	99.7081		1496.76	99.832	1496.76	99.8304
1498.69	97.7794	1498.69	99.7082		1498.69	99.8247	1498.69	99.8244
1500.62	97.7662	1500.62	99.7083		1500.62	99.8157	1500.62	99.8185
1502.55	97.7533	1502.55	99.7083		1502.55	99.8037	1502.55	99.8129
1504.48	97.7407	1504.48	99.7085		1504.48	99.7907	1504.48	99.8074
1506.41	97.7284	1506.41	99.7087		1506.41	99.7792	1506.41	99.8022
1508.33	97.7164	1508.33	99.7088		1508.33	99.7678	1508.33	99.7971
1510.26	97.7047	1510.26	99.709		1510.26	99.7545	1510.26	99.7922
1512.19	97.6933	1512.19	99.7092		1512.19	99.7417	1512.19	99.7876
1514.12	97.6822	1514.12	99.7095		1514.12	99.7319	1514.12	99.7834
1516.05	97.6714	1516.05	99.7101		1516.05	99.7229	1516.05	99.7796
1517.98	97.6608	1517.98	99.7108		1517.98	99.7116	1517.98	99.7762
1519.91	97.6505	1519.91	99.7117		1519.91	99.699	1519.91	99.7732
1521.84	97.6405	1521.84	99.7129		1521.84	99.6856	1521.84	99.7707
1523.76	97.6308	1523.76	99.7143		1523.76	99.6716	1523.76	99.7686
1525.69	97.6212	1525.69	99.7159		1525.69	99.657	1525.69	99.767
1527.62	97.612	1527.62	99.7176		1527.62	99.6414	1527.62	99.7657
1529.55	97.6029	1529.55	99.7195		1529.55	99.6255	1529.55	99.7648
1531.48	97.5941	1531.48	99.7216		1531.48	99.611	1531.48	99.7642
1533.41	97.5855	1533.41	99.7239		1533.41	99.5997	1533.41	99.7639
1535.34	97.5772	1535.34	99.7263		1535.34	99.5872	1535.34	99.764
1537.27	97.569	1537.27	99.7288		1537.27	99.5712	1537.27	99.7644
1539.2	97.561	1539.2	99.7314		1539.2	99.5544	1539.2	99.7651
1541.12	97.5533	1541.12	99.7342		1541.12	99.5387	1541.12	99.766
1543.05	97.5457	1543.05	99.7371		1543.05	99.5227	1543.05	99.7672
1544.98	97.5384	1544.98	99.7399		1544.98	99.5071	1544.98	99.7685
1546.91	97.5312	1546.91	99.7428		1546.91	99.4915	1546.91	99.7699
1548.84	97.5242	1548.84	99.7457		1548.84	99.4746	1548.84	99.7713
1550.77	97.5174	1550.77	99.7485		1550.77	99.4593	1550.77	99.7729
1552.7	97.5108	1552.7	99.7514		1552.7	99.4455	1552.7	99.7746
1554.63	97.5044	1554.63	99.7542		1554.63	99.4308	1554.63	99.7763
1556.55	97.4982	1556.55	99.7569		1556.55	99.4169	1556.55	99.778
1558.48	97.4921	1558.48	99.7596		1558.48	99.4045	1558.48	99.7797
1560.41	97.4863	1560.41	99.7623		1560.41	99.3904	1560.41	99.7814
1562.34	97.4806	1562.34	99.7649		1562.34	99.3745	1562.34	99.7831
1564.27	97.4752	1564.27	99.7674		1564.27	99.3623	1564.27	99.7848
1566.2	97.4699	1566.2	99.7698		1566.2	99.3528	1566.2	99.7864
1568.13	97.4649	1568.13	99.7722		1568.13	99.3415	1568.13	99.788
1570.06	97.4601	1570.06	99.7745		1570.06	99.3281	1570.06	99.7895
1571.99	97.4555	1571.99	99.7767		1571.99	99.3133	1571.99	99.7909
1573.91	97.4512	1573.91	99.7789		1573.91	99.2995	1573.91	99.7924
1575.84	97.447	1575.84	99.781		1575.84	99.2894	1575.84	99.7938
1577.77	97.4432	1577.77	99.7831		1577.77	99.2795	1577.77	99.7951
1579.7	97.4396	1579.7	99.7851		1579.7	99.2662	1579.7	99.7963
1581.63	97.4362	1581.63	99.7869		1581.63	99.2561	1581.63	99.7973
1583.56	97.4331	1583.56	99.7885		1583.56	99.2529	1583.56	99.7981
1585.49	97.4303	1585.49	99.7899		1585.49	99.2493	1585.49	99.7987
1587.42	97.4278	1587.42	99.7911		1587.42	99.2423	1587.42	99.799
1589.34	97.4257	1589.34	99.7921		1589.34	99.2347	1589.34	99.7991
1591.27	97.4238	1591.27	99.793		1591.27	99.2298	1591.27	99.7991
1593.2	97.4223	1593.2	99.7939		1593.2	99.2264	1593.2	99.799
1595.13	97.4211	1595.13	99.7947		1595.13	99.2215	1595.13	99.7987
1597.06	97.4203	1597.06	99.7952		1597.06	99.2176	1597.06	99.7982
1598.99	97.4199	1598.99	99.7956		1598.99	99.217	1598.99	99.7975
1600.92	97.4199	1600.92	99.7957		1600.92	99.2186	1600.92	99.7965
1602.85	97.4202	1602.85	99.7956		1602.85	99.2213	1602.85	99.7953
1604.77	97.421	1604.77	99.7953		1604.77	99.2247	1604.77	99.7937
1606.7	97.4223	1606.7	99.7948		1606.7	99.2277	1606.7	99.7919
1608.63	97.424	1608.63	99.7941		1608.63	99.2327	1608.63	99.79
1610.56	97.4261	1610.56	99.7932		1610.56	99.2398	1610.56	99.7879
1612.49	97.4288	1612.49	99.7923		1612.49	99.2467	1612.49	99.7856
1614.42	97.4319	1614.42	99.7911		1614.42	99.2537	1614.42	99.7831
1616.35	97.4356	1616.35	99.7897		1616.35	99.2619	1616.35	99.7802
1618.28	97.4397	1618.28	99.7879		1618.28	99.2713	1618.28	99.7772
1620.21	97.4444	1620.21	99.786		1620.21	99.2831	1620.21	99.7738
1622.13	97.4496	1622.13	99.7838		1622.13	99.2956	1622.13	99.7703
1624.06	97.4554	1624.06	99.7815		1624.06	99.3076	1624.06	99.7666
1625.99	97.4617	1625.99	99.779		1625.99	99.3208	1625.99	99.7629
1627.92	97.4686	1627.92	99.7766		1627.92	99.3374	1627.92	99.7592
1629.85	97.4761	1629.85	99.774		1629.85	99.3551	1629.85	99.7554
1631.78	97.4841	1631.78	99.7713		1631.78	99.3672	1631.78	99.7515
1633.71	97.4927	1633.71	99.7686		1633.71	99.3778	1633.71	99.7476
1635.64	97.5019	1635.64	99.7657		1635.64	99.3913	1635.64	99.7437
1637.56	97.5117	1637.56	99.7628		1637.56	99.4053	1637.56	99.7398
1639.49	97.522	1639.49	99.7599		1639.49	99.4182	1639.49	99.736
1641.42	97.5329	1641.42	99.7571		1641.42	99.4299	1641.42	99.7323
1643.35	97.5444	1643.35	99.7544		1643.35	99.4401	1643.35	99.7288
1645.28	97.5564	1645.28	99.7518		1645.28	99.4511	1645.28	99.7255
1647.21	97.5691	1647.21	99.7494		1647.21	99.4639	1647.21	99.7223
1649.14	97.5822	1649.14	99.747		1649.14	99.4761	1649.14	99.7194
1651.07	97.5959	1651.07	99.7448		1651.07	99.4875	1651.07	99.7167
1653	97.6101	1653	99.7427		1653	99.4989	1653	99.7142
1654.92	97.6248	1654.92	99.7409		1654.92	99.51	1654.92	99.7121
1656.85	97.6399	1656.85	99.7393		1656.85	99.5214	1656.85	99.7103
1658.78	97.6556	1658.78	99.738		1658.78	99.536	1658.78	99.7088
1660.71	97.6717	1660.71	99.7371		1660.71	99.5512	1660.71	99.7077
1662.64	97.6882	1662.64	99.7364		1662.64	99.5652	1662.64	99.707
1664.57	97.7052	1664.57	99.736		1664.57	99.5789	1664.57	99.7066
1666.5	97.7225	1666.5	99.7359		1666.5	99.5917	1666.5	99.7065
1668.43	97.7402	1668.43	99.7361		1668.43	99.6053	1668.43	99.7067
1670.35	97.7582	1670.35	99.7366		1670.35	99.6223	1670.35	99.7074
1672.28	97.7766	1672.28	99.7374		1672.28	99.6409	1672.28	99.7084
1674.21	97.7952	1674.21	99.7386		1674.21	99.6583	1674.21	99.7098
1676.14	97.8141	1676.14	99.7402		1676.14	99.6765	1676.14	99.7116
1678.07	97.8332	1678.07	99.7422		1678.07	99.695	1678.07	99.7138
1680	97.8526	1680	99.7446		1680	99.7118	1680	99.7164
1681.93	97.8721	1681.93	99.7474		1681.93	99.7253	1681.93	99.7194
1683.86	97.8918	1683.86	99.7506		1683.86	99.737	1683.86	99.7227
1685.79	97.9117	1685.79	99.7541		1685.79	99.7492	1685.79	99.7263
1687.71	97.9317	1687.71	99.7579		1687.71	99.7613	1687.71	99.7304
1689.64	97.9517	1689.64	99.7621		1689.64	99.7721	1689.64	99.7347
1691.57	97.9719	1691.57	99.7665		1691.57	99.7843	1691.57	99.7392
1693.5	97.9921	1693.5	99.7712		1693.5	99.7981	1693.5	99.7439
1695.43	98.0123	1695.43	99.7761		1695.43	99.8092	1695.43	99.7488
1697.36	98.0325	1697.36	99.7812		1697.36	99.8167	1697.36	99.7539
1699.29	98.0527	1699.29	99.7866		1699.29	99.8236	1699.29	99.7592
1701.22	98.0729	1701.22	99.7921		1701.22	99.8309	1701.22	99.7645
1703.14	98.093	1703.14	99.7977		1703.14	99.8373	1703.14	99.77
1705.07	98.1131	1705.07	99.8036		1705.07	99.8439	1705.07	99.7756
1707	98.1331	1707	99.8096		1707	99.8499	1707	99.7814
1708.93	98.153	1708.93	99.8155		1708.93	99.8562	1708.93	99.787
1710.86	98.1728	1710.86	99.8215		1710.86	99.8598	1710.86	99.7926
1712.79	98.1925	1712.79	99.8274		1712.79	99.8607	1712.79	99.7981
1714.72	98.212	1714.72	99.8333		1714.72	99.8622	1714.72	99.8036
1716.65	98.2314	1716.65	99.8393		1716.65	99.863	1716.65	99.8091
1718.58	98.2507	1718.58	99.8452		1718.58	99.8621	1718.58	99.8146
1720.5	98.2698	1720.5	99.8511		1720.5	99.8616	1720.5	99.82
1722.43	98.2887	1722.43	99.8569		1722.43	99.8629	1722.43	99.8252
1724.36	98.3075	1724.36	99.8626		1724.36	99.8641	1724.36	99.8304
1726.29	98.3261	1726.29	99.868		1726.29	99.8614	1726.29	99.8353
1728.22	98.3445	1728.22	99.8733		1728.22	99.8555	1728.22	99.8401
1730.15	98.3627	1730.15	99.8784		1730.15	99.8522	1730.15	99.8447
1732.08	98.3807	1732.08	99.8834		1732.08	99.8502	1732.08	99.8493
1734.01	98.3986	1734.01	99.8883		1734.01	99.8476	1734.01	99.8537
1735.93	98.4163	1735.93	99.8931		1735.93	99.8451	1735.93	99.8581
1737.86	98.4337	1737.86	99.8977		1737.86	99.8442	1737.86	99.8624
1739.79	98.451	1739.79	99.9022		1739.79	99.8448	1739.79	99.8665
1741.72	98.4681	1741.72	99.9066		1741.72	99.8458	1741.72	99.8705
1743.65	98.485	1743.65	99.9107		1743.65	99.8461	1743.65	99.8744
1745.58	98.5018	1745.58	99.9146		1745.58	99.846	1745.58	99.8781
1747.51	98.5183	1747.51	99.9184		1747.51	99.8467	1747.51	99.8818
1749.44	98.5348	1749.44	99.9222		1749.44	99.847	1749.44	99.8854
1751.36	98.551	1751.36	99.9259		1751.36	99.8476	1751.36	99.8891
1753.29	98.5671	1753.29	99.9296		1753.29	99.8491	1753.29	99.8928
1755.22	98.5831	1755.22	99.9332		1755.22	99.8509	1755.22	99.8964
1757.15	98.5989	1757.15	99.9367		1757.15	99.8508	1757.15	99.9
1759.08	98.6145	1759.08	99.9401		1759.08	99.8525	1759.08	99.9035
1761.01	98.6301	1761.01	99.9433		1761.01	99.8543	1761.01	99.9068
1762.94	98.6455	1762.94	99.9464		1762.94	99.8547	1762.94	99.9101
1764.87	98.6608	1764.87	99.9494		1764.87	99.8565	1764.87	99.9133
1766.8	98.676	1766.8	99.9523		1766.8	99.8592	1766.8	99.9165
1768.72	98.691	1768.72	99.9552		1768.72	99.8596	1768.72	99.9197
1770.65	98.706	1770.65	99.958		1770.65	99.8579	1770.65	99.9228
1772.58	98.7209	1772.58	99.9608		1772.58	99.8561	1772.58	99.9259
1774.51	98.7358	1774.51	99.9634		1774.51	99.8545	1774.51	99.9288
1776.44	98.7505	1776.44	99.9658		1776.44	99.8548	1776.44	99.9317
1778.37	98.7652	1778.37	99.9681		1778.37	99.8536	1778.37	99.9343
1780.3	98.7799	1780.3	99.9702		1780.3	99.852	1780.3	99.9369
1782.23	98.7945	1782.23	99.9723		1782.23	99.8518	1782.23	99.9393
1784.15	98.809	1784.15	99.9743		1784.15	99.8519	1784.15	99.9417
1786.08	98.8235	1786.08	99.9762		1786.08	99.8526	1786.08	99.9441
1788.01	98.838	1788.01	99.978		1788.01	99.8522	1788.01	99.9464
1789.94	98.8524	1789.94	99.9798		1789.94	99.8496	1789.94	99.9486
1791.87	98.8668	1791.87	99.9815		1791.87	99.8469	1791.87	99.9507
1793.8	98.8812	1793.8	99.9831		1793.8	99.846	1793.8	99.9527
1795.73	98.8955	1795.73	99.9846		1795.73	99.8463	1795.73	99.9546
1797.66	98.9098	1797.66	99.986		1797.66	99.8481	1797.66	99.9565
1799.59	98.9241	1799.59	99.9874		1799.59	99.8504	1799.59	99.9582
1801.51	98.9384	1801.51	99.9887		1801.51	99.8522	1801.51	99.96
1803.44	98.9526	1803.44	99.99		1803.44	99.8541	1803.44	99.9617
1805.37	98.9668	1805.37	99.9912		1805.37	99.8564	1805.37	99.9633
1807.3	98.9809	1807.3	99.9923		1807.3	99.8563	1807.3	99.9648
1809.23	98.9951	1809.23	99.9934		1809.23	99.8567	1809.23	99.9664
1811.16	99.0091	1811.16	99.9945		1811.16	99.8585	1811.16	99.9678
1813.09	99.0231	1813.09	99.9955		1813.09	99.8597	1813.09	99.9692
1815.02	99.037	1815.02	99.9965		1815.02	99.8612	1815.02	99.9706
1816.94	99.0509	1816.94	99.9975		1816.94	99.8638	1816.94	99.9719
1818.87	99.0647	1818.87	99.9985		1818.87	99.8674	1818.87	99.9732
1820.8	99.0785	1820.8	99.9994		1820.8	99.8696	1820.8	99.9745
1822.73	99.0921	1822.73	100		1822.73	99.8705	1822.73	99.9757
1824.66	99.1056	1824.66	100.001		1824.66	99.8714	1824.66	99.977
1826.59	99.1191	1826.59	100.002		1826.59	99.873	1826.59	99.9783
1828.52	99.1324	1828.52	100.003		1828.52	99.8746	1828.52	99.9796
1830.45	99.1457	1830.45	100.004		1830.45	99.8756	1830.45	99.9809
1832.38	99.1587	1832.38	100.005		1832.38	99.877	1832.38	99.9822
1834.3	99.1717	1834.3	100.006		1834.3	99.8785	1834.3	99.9834
1836.23	99.1845	1836.23	100.007		1836.23	99.8797	1836.23	99.9846
1838.16	99.1972	1838.16	100.008		1838.16	99.8817	1838.16	99.9857
1840.09	99.2097	1840.09	100.009		1840.09	99.8835	1840.09	99.9868
1842.02	99.222	1842.02	100.01		1842.02	99.8855	1842.02	99.9879
1843.95	99.2342	1843.95	100.011		1843.95	99.8872	1843.95	99.989
1845.88	99.2462	1845.88	100.012		1845.88	99.8876	1845.88	99.9901
1847.81	99.258	1847.81	100.013		1847.81	99.8885	1847.81	99.9911
1849.73	99.2695	1849.73	100.014		1849.73	99.8903	1849.73	99.9921
1851.66	99.2809	1851.66	100.015		1851.66	99.8921	1851.66	99.9929
1853.59	99.292	1853.59	100.015		1853.59	99.8934	1853.59	99.9937
1855.52	99.3029	1855.52	100.016		1855.52	99.8946	1855.52	99.9944
1857.45	99.3136	1857.45	100.017		1857.45	99.8946	1857.45	99.995
1859.38	99.324	1859.38	100.017		1859.38	99.8941	1859.38	99.9956
1861.31	99.3341	1861.31	100.018		1861.31	99.894	1861.31	99.9962
1863.24	99.344	1863.24	100.019		1863.24	99.8935	1863.24	99.9968
1865.17	99.3536	1865.17	100.019		1865.17	99.892	1865.17	99.9974
1867.09	99.363	1867.09	100.02		1867.09	99.8901	1867.09	99.9978
1869.02	99.3721	1869.02	100.02		1869.02	99.8893	1869.02	99.9982
1870.95	99.3808	1870.95	100.021		1870.95	99.888	1870.95	99.9985
1872.88	99.3893	1872.88	100.021		1872.88	99.8857	1872.88	99.9988
1874.81	99.3975	1874.81	100.021		1874.81	99.8829	1874.81	99.999
1876.74	99.4054	1876.74	100.021		1876.74	99.8805	1876.74	99.9992
1878.67	99.413	1878.67	100.022		1878.67	99.8785	1878.67	99.9994
1880.6	99.4202	1880.6	100.022		1880.6	99.8767	1880.6	99.9996
1882.52	99.4272	1882.52	100.022		1882.52	99.8751	1882.52	99.9998
1884.45	99.4338	1884.45	100.022		1884.45	99.8736	1884.45	99.9999
1886.38	99.4402	1886.38	100.022		1886.38	99.8724	1886.38	99.9999
1888.31	99.4461	1888.31	100.022		1888.31	99.8715	1888.31	99.9998
1890.24	99.4518	1890.24	100.022		1890.24	99.8709	1890.24	99.9998
1892.17	99.4571	1892.17	100.022		1892.17	99.8711	1892.17	99.9996
1894.1	99.4621	1894.1	100.022		1894.1	99.8718	1894.1	99.9995
1896.03	99.4668	1896.03	100.021		1896.03	99.8716	1896.03	99.9993
1897.95	99.4712	1897.95	100.021		1897.95	99.8706	1897.95	99.9992
1899.88	99.4752	1899.88	100.021		1899.88	99.8695	1899.88	99.999
1901.81	99.4788	1901.81	100.02		1901.81	99.8682	1901.81	99.9988
1903.74	99.4822	1903.74	100.02		1903.74	99.8666	1903.74	99.9986
1905.67	99.4852	1905.67	100.02		1905.67	99.8657	1905.67	99.9983
1907.6	99.4879	1907.6	100.019		1907.6	99.8654	1907.6	99.9979
1909.53	99.4903	1909.53	100.019		1909.53	99.8653	1909.53	99.9975
1911.46	99.4923	1911.46	100.018		1911.46	99.8652	1911.46	99.9971
1913.39	99.494	1913.39	100.017		1913.39	99.8655	1913.39	99.9966
1915.31	99.4954	1915.31	100.017		1915.31	99.8656	1915.31	99.9961
1917.24	99.4965	1917.24	100.016		1917.24	99.8644	1917.24	99.9955
1919.17	99.4972	1919.17	100.015		1919.17	99.8632	1919.17	99.9949
1921.1	99.4977	1921.1	100.014		1921.1	99.8626	1921.1	99.9943
1923.03	99.4978	1923.03	100.013		1923.03	99.8621	1923.03	99.9935
1924.96	99.4977	1924.96	100.012		1924.96	99.8616	1924.96	99.9927
1926.89	99.4972	1926.89	100.011		1926.89	99.8611	1926.89	99.9919
1928.82	99.4964	1928.82	100.01		1928.82	99.8607	1928.82	99.991
1930.74	99.4954	1930.74	100.009		1930.74	99.8602	1930.74	99.99
1932.67	99.494	1932.67	100.008		1932.67	99.8595	1932.67	99.9891
1934.6	99.4924	1934.6	100.007		1934.6	99.8588	1934.6	99.988
1936.53	99.4905	1936.53	100.006		1936.53	99.8578	1936.53	99.987
1938.46	99.4883	1938.46	100.005		1938.46	99.8564	1938.46	99.986
1940.39	99.4858	1940.39	100.004		1940.39	99.8544	1940.39	99.9849
1942.32	99.4831	1942.32	100.002		1942.32	99.852	1942.32	99.9838
1944.25	99.4801	1944.25	100.001		1944.25	99.8496	1944.25	99.9827
1946.18	99.4769	1946.18	99.9999		1946.18	99.8473	1946.18	99.9815
1948.1	99.4734	1948.1	99.9986		1948.1	99.8451	1948.1	99.9804
1950.03	99.4697	1950.03	99.9974		1950.03	99.8427	1950.03	99.9792
1951.96	99.4657	1951.96	99.9961		1951.96	99.8403	1951.96	99.978
1953.89	99.4615	1953.89	99.9947		1953.89	99.838	1953.89	99.9768
1955.82	99.4571	1955.82	99.9934		1955.82	99.8359	1955.82	99.9757
1957.75	99.4525	1957.75	99.9921		1957.75	99.8339	1957.75	99.9745
1959.68	99.4476	1959.68	99.9907		1959.68	99.832	1959.68	99.9734
1961.61	99.4426	1961.61	99.9894		1961.61	99.83	1961.61	99.9723
1963.53	99.4373	1963.53	99.988		1963.53	99.8281	1963.53	99.9711
1965.46	99.4319	1965.46	99.9867		1965.46	99.8268	1965.46	99.9701
1967.39	99.4263	1967.39	99.9853		1967.39	99.826	1967.39	99.969
1969.32	99.4205	1969.32	99.984		1969.32	99.8249	1969.32	99.9681
1971.25	99.4146	1971.25	99.9827		1971.25	99.8239	1971.25	99.9671
1973.18	99.4085	1973.18	99.9814		1973.18	99.823	1973.18	99.9663
1975.11	99.4022	1975.11	99.9801		1975.11	99.8224	1975.11	99.9655
1977.04	99.3958	1977.04	99.9788		1977.04	99.822	1977.04	99.9647
1978.97	99.3893	1978.97	99.9775		1978.97	99.8217	1978.97	99.964
1980.89	99.3826	1980.89	99.9761		1980.89	99.8214	1980.89	99.9633
1982.82	99.3758	1982.82	99.9748		1982.82	99.8211	1982.82	99.9627
1984.75	99.3689	1984.75	99.9735		1984.75	99.821	1984.75	99.9621
1986.68	99.3619	1986.68	99.9721		1986.68	99.8211	1986.68	99.9616
1988.61	99.3548	1988.61	99.9707		1988.61	99.8213	1988.61	99.961
1990.54	99.3476	1990.54	99.9694		1990.54	99.8211	1990.54	99.9606
1992.47	99.3403	1992.47	99.9679		1992.47	99.821	1992.47	99.9601
1994.4	99.333	1994.4	99.9664		1994.4	99.8208	1994.4	99.9597
1996.32	99.3255	1996.32	99.9649		1996.32	99.8204	1996.32	99.9593
1998.25	99.318	1998.25	99.9633		1998.25	99.82	1998.25	99.9589
2000.18	99.3104	2000.18	99.9617		2000.18	99.8198	2000.18	99.9585
2002.11	99.3028	2002.11	99.9601		2002.11	99.8196	2002.11	99.9582
2004.04	99.2951	2004.04	99.9584		2004.04	99.8193	2004.04	99.9579
2005.97	99.2874	2005.97	99.9567		2005.97	99.8189	2005.97	99.9577
2007.9	99.2796	2007.9	99.955		2007.9	99.8184	2007.9	99.9574
2009.83	99.2718	2009.83	99.9533		2009.83	99.8178	2009.83	99.9573
2011.76	99.2639	2011.76	99.9515		2011.76	99.8172	2011.76	99.9571
2013.68	99.256	2013.68	99.9497		2013.68	99.8165	2013.68	99.957
2015.61	99.2481	2015.61	99.9479		2015.61	99.8154	2015.61	99.957
2017.54	99.2402	2017.54	99.9461		2017.54	99.8143	2017.54	99.9569
2019.47	99.2322	2019.47	99.9443		2019.47	99.8132	2019.47	99.9569
2021.4	99.2242	2021.4	99.9424		2021.4	99.812	2021.4	99.9569
2023.33	99.2162	2023.33	99.9406		2023.33	99.8109	2023.33	99.957
2025.26	99.2082	2025.26	99.9388		2025.26	99.8098	2025.26	99.9571
2027.19	99.2002	2027.19	99.937		2027.19	99.8088	2027.19	99.9572
2029.11	99.1922	2029.11	99.9352		2029.11	99.808	2029.11	99.9574
2031.04	99.1842	2031.04	99.9334		2031.04	99.8073	2031.04	99.9577
2032.97	99.1761	2032.97	99.9316		2032.97	99.8067	2032.97	99.9579
2034.9	99.1681	2034.9	99.9299		2034.9	99.8064	2034.9	99.9583
2036.83	99.1601	2036.83	99.9282		2036.83	99.8062	2036.83	99.9587
2038.76	99.1521	2038.76	99.9266		2038.76	99.8062	2038.76	99.9591
2040.69	99.144	2040.69	99.9251		2040.69	99.8063	2040.69	99.9596
2042.62	99.136	2042.62	99.9236		2042.62	99.8067	2042.62	99.9601
2044.54	99.128	2044.54	99.9221		2044.54	99.8072	2044.54	99.9607
2046.47	99.12	2046.47	99.9208		2046.47	99.8079	2046.47	99.9613
2048.4	99.1121	2048.4	99.9195		2048.4	99.8088	2048.4	99.962
2050.33	99.1041	2050.33	99.9182		2050.33	99.8098	2050.33	99.9627
2052.26	99.0962	2052.26	99.9171		2052.26	99.8109	2052.26	99.9635
2054.19	99.0883	2054.19	99.9161		2054.19	99.8122	2054.19	99.9643
2056.12	99.0803	2056.12	99.9151		2056.12	99.8136	2056.12	99.9652
2058.05	99.0725	2058.05	99.9143		2058.05	99.8152	2058.05	99.9662
2059.98	99.0646	2059.98	99.9136		2059.98	99.8168	2059.98	99.9671
2061.9	99.0568	2061.9	99.9129		2061.9	99.8184	2061.9	99.9681
2063.83	99.049	2063.83	99.9124		2063.83	99.8199	2063.83	99.9692
2065.76	99.0412	2065.76	99.9119		2065.76	99.8212	2065.76	99.9702
2067.69	99.0334	2067.69	99.9116		2067.69	99.8226	2067.69	99.9713
2069.62	99.0256	2069.62	99.9113		2069.62	99.824	2069.62	99.9724
2071.55	99.0179	2071.55	99.9111		2071.55	99.8253	2071.55	99.9735
2073.48	99.0102	2073.48	99.911		2073.48	99.8265	2073.48	99.9746
2075.41	99.0025	2075.41	99.911		2075.41	99.8276	2075.41	99.9757
2077.33	98.9948	2077.33	99.9111		2077.33	99.8287	2077.33	99.9768
2079.26	98.9872	2079.26	99.9113		2079.26	99.8296	2079.26	99.978
2081.19	98.9796	2081.19	99.9116		2081.19	99.8303	2081.19	99.9791
2083.12	98.9719	2083.12	99.912		2083.12	99.831	2083.12	99.9803
2085.05	98.9643	2085.05	99.9125		2085.05	99.8315	2085.05	99.9814
2086.98	98.9568	2086.98	99.9131		2086.98	99.832	2086.98	99.9826
2088.91	98.9492	2088.91	99.9137		2088.91	99.8323	2088.91	99.9838
2090.84	98.9416	2090.84	99.9145		2090.84	99.8324	2090.84	99.985
2092.77	98.9341	2092.77	99.9153		2092.77	99.8324	2092.77	99.9861
2094.69	98.9266	2094.69	99.9163		2094.69	99.8324	2094.69	99.9873
2096.62	98.919	2096.62	99.9172		2096.62	99.8323	2096.62	99.9884
2098.55	98.9115	2098.55	99.9183		2098.55	99.8323	2098.55	99.9896
2100.48	98.904	2100.48	99.9194		2100.48	99.8323	2100.48	99.9907
2102.41	98.8965	2102.41	99.9207		2102.41	99.8324	2102.41	99.9918
2104.34	98.889	2104.34	99.9219		2104.34	99.8327	2104.34	99.993
2106.27	98.8815	2106.27	99.9232		2106.27	99.833	2106.27	99.9941
2108.2	98.874	2108.2	99.9246		2108.2	99.8333	2108.2	99.9952
2110.12	98.8665	2110.12	99.926		2110.12	99.8337	2110.12	99.9963
2112.05	98.859	2112.05	99.9275		2112.05	99.8343	2112.05	99.9974
2113.98	98.8515	2113.98	99.929		2113.98	99.8349	2113.98	99.9985
2115.91	98.844	2115.91	99.9305		2115.91	99.8356	2115.91	99.9996
2117.84	98.8364	2117.84	99.9321		2117.84	99.8366	2117.84	100.001
2119.77	98.8289	2119.77	99.9336		2119.77	99.8377	2119.77	100.002
2121.7	98.8214	2121.7	99.9352		2121.7	99.8389	2121.7	100.003
2123.63	98.8139	2123.63	99.9368		2123.63	99.8403	2123.63	100.004
2125.56	98.8064	2125.56	99.9384		2125.56	99.8417	2125.56	100.005
2127.48	98.7989	2127.48	99.9399		2127.48	99.8432	2127.48	100.006
2129.41	98.7913	2129.41	99.9415		2129.41	99.8448	2129.41	100.007
2131.34	98.7838	2131.34	99.943		2131.34	99.8465	2131.34	100.008
2133.27	98.7762	2133.27	99.9446		2133.27	99.8482	2133.27	100.009
2135.2	98.7687	2135.2	99.9461		2135.2	99.8499	2135.2	100.009
2137.13	98.7611	2137.13	99.9476		2137.13	99.8515	2137.13	100.01
2139.06	98.7536	2139.06	99.949		2139.06	99.853	2139.06	100.011
2140.99	98.746	2140.99	99.9503		2140.99	99.8544	2140.99	100.012
2142.91	98.7384	2142.91	99.9516		2142.91	99.8557	2142.91	100.013
2144.84	98.7308	2144.84	99.9529		2144.84	99.857	2144.84	100.013
2146.77	98.7232	2146.77	99.9541		2146.77	99.8582	2146.77	100.014
2148.7	98.7156	2148.7	99.9552		2148.7	99.8594	2148.7	100.014
2150.63	98.7079	2150.63	99.9562		2150.63	99.8603	2150.63	100.015
2152.56	98.7003	2152.56	99.9572		2152.56	99.8612	2152.56	100.015
2154.49	98.6927	2154.49	99.9581		2154.49	99.8618	2154.49	100.016
2156.42	98.6851	2156.42	99.959		2156.42	99.8622	2156.42	100.016
2158.35	98.6774	2158.35	99.9597		2158.35	99.8625	2158.35	100.017
2160.27	98.6698	2160.27	99.9604		2160.27	99.8627	2160.27	100.017
2162.2	98.6622	2162.2	99.961		2162.2	99.8629	2162.2	100.017
2164.13	98.6546	2164.13	99.9615		2164.13	99.8629	2164.13	100.018
2166.06	98.647	2166.06	99.9619		2166.06	99.8628	2166.06	100.018
2167.99	98.6394	2167.99	99.9623		2167.99	99.8627	2167.99	100.018
2169.92	98.6319	2169.92	99.9626		2169.92	99.8624	2169.92	100.018
2171.85	98.6243	2171.85	99.9628		2171.85	99.8621	2171.85	100.018
2173.78	98.6168	2173.78	99.9629		2173.78	99.8618	2173.78	100.018
2175.7	98.6093	2175.7	99.9629		2175.7	99.8615	2175.7	100.018
2177.63	98.6018	2177.63	99.9629		2177.63	99.8614	2177.63	100.018
2179.56	98.5943	2179.56	99.9628		2179.56	99.8614	2179.56	100.018
2181.49	98.5869	2181.49	99.9625		2181.49	99.8614	2181.49	100.018
2183.42	98.5795	2183.42	99.9623		2183.42	99.8615	2183.42	100.018
2185.35	98.5721	2185.35	99.9619		2185.35	99.8617	2185.35	100.018
2187.28	98.5648	2187.28	99.9615		2187.28	99.862	2187.28	100.017
2189.21	98.5575	2189.21	99.9611		2189.21	99.8624	2189.21	100.017
2191.13	98.5503	2191.13	99.9605		2191.13	99.8631	2191.13	100.017
2193.06	98.5432	2193.06	99.96		2193.06	99.8639	2193.06	100.017
2194.99	98.5361	2194.99	99.9594		2194.99	99.8648	2194.99	100.016
2196.92	98.529	2196.92	99.9588		2196.92	99.8658	2196.92	100.016
2198.85	98.522	2198.85	99.9582		2198.85	99.8669	2198.85	100.016
2200.78	98.5151	2200.78	99.9575		2200.78	99.868	2200.78	100.016
2202.71	98.5082	2202.71	99.9569		2202.71	99.8692	2202.71	100.015
2204.64	98.5014	2204.64	99.9563		2204.64	99.8704	2204.64	100.015
2206.57	98.4946	2206.57	99.9559		2206.57	99.8718	2206.57	100.015
2208.49	98.4879	2208.49	99.9555		2208.49	99.8731	2208.49	100.015
2210.42	98.4813	2210.42	99.9553		2210.42	99.8743	2210.42	100.015
2212.35	98.4746	2212.35	99.9552		2212.35	99.8754	2212.35	100.016
2214.28	98.468	2214.28	99.9551		2214.28	99.8762	2214.28	100.016
2216.21	98.4614	2216.21	99.9551		2216.21	99.8768	2216.21	100.016
2218.14	98.4547	2218.14	99.9552		2218.14	99.8772	2218.14	100.016
2220.07	98.4481	2220.07	99.9554		2220.07	99.8775	2220.07	100.017
2222	98.4414	2222	99.9556		2222	99.8777	2222	100.017
2223.92	98.4347	2223.92	99.9558		2223.92	99.8779	2223.92	100.017
2225.85	98.4279	2225.85	99.9561		2225.85	99.8781	2225.85	100.018
2227.78	98.421	2227.78	99.9565		2227.78	99.8782	2227.78	100.018
2229.71	98.4141	2229.71	99.9569		2229.71	99.8783	2229.71	100.018
2231.64	98.4069	2231.64	99.9573		2231.64	99.8782	2231.64	100.018
2233.57	98.3997	2233.57	99.9578		2233.57	99.8781	2233.57	100.018
2235.5	98.3923	2235.5	99.9584		2235.5	99.8779	2235.5	100.018
2237.43	98.3847	2237.43	99.959		2237.43	99.8778	2237.43	100.018
2239.36	98.3769	2239.36	99.9597		2239.36	99.878	2239.36	100.017
2241.28	98.3689	2241.28	99.9604		2241.28	99.8784	2241.28	100.017
2243.21	98.3606	2243.21	99.9611		2243.21	99.879	2243.21	100.016
2245.14	98.3521	2245.14	99.9619		2245.14	99.8795	2245.14	100.016
2247.07	98.3432	2247.07	99.9626		2247.07	99.88	2247.07	100.015
2249	98.3341	2249	99.9633		2249	99.8808	2249	100.013
2250.93	98.3247	2250.93	99.9638		2250.93	99.882	2250.93	100.012
2252.86	98.3149	2252.86	99.9642		2252.86	99.8836	2252.86	100.01
2254.79	98.3047	2254.79	99.9644		2254.79	99.8853	2254.79	100.007
2256.71	98.2942	2256.71	99.9643		2256.71	99.8871	2256.71	100.004
2258.64	98.2833	2258.64	99.9639		2258.64	99.8889	2258.64	100.001
2260.57	98.272	2260.57	99.9631		2260.57	99.891	2260.57	99.9965
2262.5	98.2602	2262.5	99.962		2262.5	99.8929	2262.5	99.9916
2264.43	98.248	2264.43	99.9603		2264.43	99.8945	2264.43	99.9859
2266.36	98.2354	2266.36	99.9581		2266.36	99.8956	2266.36	99.9794
2268.29	98.2224	2268.29	99.9554		2268.29	99.8961	2268.29	99.972
2270.22	98.2089	2270.22	99.9521		2270.22	99.8962	2270.22	99.9638
2272.15	98.1949	2272.15	99.9481		2272.15	99.8961	2272.15	99.9547
2274.07	98.1805	2274.07	99.9435		2274.07	99.8961	2274.07	99.9446
2276	98.1657	2276	99.9382		2276	99.894	2276	99.9335
2277.93	98.1505	2277.93	99.9322		2277.93	99.8879	2277.93	99.9215
2279.86	98.1348	2279.86	99.9255		2279.86	99.8778	2279.86	99.9084
2281.79	98.1187	2281.79	99.9181		2281.79	99.8655	2281.79	99.8944
2283.72	98.1022	2283.72	99.91		2283.72	99.852	2283.72	99.8795
2285.65	98.0854	2285.65	99.9012		2285.65	99.8384	2285.65	99.8636
2287.58	98.0682	2287.58	99.8916		2287.58	99.8253	2287.58	99.8468
2289.5	98.0506	2289.5	99.8813		2289.5	99.8127	2289.5	99.829
2291.43	98.0327	2291.43	99.8702		2291.43	99.8006	2291.43	99.8102
2293.36	98.0145	2293.36	99.8583		2293.36	99.7892	2293.36	99.7906
2295.29	97.996	2295.29	99.8457		2295.29	99.7782	2295.29	99.77
2297.22	97.9773	2297.22	99.8324		2297.22	99.7673	2297.22	99.7486
2299.15	97.9583	2299.15	99.8184		2299.15	99.7555	2299.15	99.7265
2301.08	97.9391	2301.08	99.8038		2301.08	99.7426	2301.08	99.7037
2303.01	97.9198	2303.01	99.7885		2303.01	99.7282	2303.01	99.6803
2304.94	97.9003	2304.94	99.7728		2304.94	99.7123	2304.94	99.6564
2306.86	97.8808	2306.86	99.7566		2306.86	99.6945	2306.86	99.632
2308.79	97.8611	2308.79	99.74		2308.79	99.6743	2308.79	99.6073
2310.72	97.8415	2310.72	99.7231		2310.72	99.6521	2310.72	99.5824
2312.65	97.8219	2312.65	99.706		2312.65	99.6279	2312.65	99.5574
2314.58	97.8024	2314.58	99.6889		2314.58	99.6021	2314.58	99.5326
2316.51	97.7829	2316.51	99.6719		2316.51	99.5751	2316.51	99.508
2318.44	97.7637	2318.44	99.655		2318.44	99.5467	2318.44	99.4838
2320.37	97.7446	2320.37	99.6384		2320.37	99.5166	2320.37	99.46
2322.29	97.7258	2322.29	99.622		2322.29	99.4836	2322.29	99.4367
2324.22	97.7074	2324.22	99.6059		2324.22	99.4492	2324.22	99.4139
2326.15	97.6892	2326.15	99.5901		2326.15	99.4163	2326.15	99.3918
2328.08	97.6715	2328.08	99.5747		2328.08	99.3868	2328.08	99.3704
2330.01	97.6543	2330.01	99.5598		2330.01	99.3612	2330.01	99.3497
2331.94	97.6375	2331.94	99.5454		2331.94	99.3401	2331.94	99.3298
2333.87	97.6214	2333.87	99.5314		2333.87	99.3234	2333.87	99.3109
2335.8	97.6058	2335.8	99.5181		2335.8	99.3106	2335.8	99.2928
2337.72	97.5909	2337.72	99.5054		2337.72	99.3013	2337.72	99.2758
2339.65	97.5768	2339.65	99.4934		2339.65	99.2951	2339.65	99.2599
2341.58	97.5633	2341.58	99.4821		2341.58	99.2914	2341.58	99.2451
2343.51	97.5507	2343.51	99.4717		2343.51	99.29	2343.51	99.2315
2345.44	97.5389	2345.44	99.4621		2345.44	99.2904	2345.44	99.2192
2347.37	97.5279	2347.37	99.4534		2347.37	99.2918	2347.37	99.2082
2349.3	97.5179	2349.3	99.4457		2349.3	99.2937	2349.3	99.1986
2351.23	97.5088	2351.23	99.4389		2351.23	99.2957	2351.23	99.1904
2353.16	97.5006	2353.16	99.4332		2353.16	99.2977	2353.16	99.1837
2355.08	97.4935	2355.08	99.4286		2355.08	99.2996	2355.08	99.1784
2357.01	97.4873	2357.01	99.425		2357.01	99.301	2357.01	99.1747
2358.94	97.4822	2358.94	99.4225		2358.94	99.3018	2358.94	99.1724
2360.87	97.4781	2360.87	99.4211		2360.87	99.3024	2360.87	99.1716
2362.8	97.4751	2362.8	99.4208		2362.8	99.3034	2362.8	99.1724
2364.73	97.4732	2364.73	99.4216		2364.73	99.3048	2364.73	99.1746
2366.66	97.4723	2366.66	99.4235		2366.66	99.3066	2366.66	99.1783
2368.59	97.4725	2368.59	99.4265		2368.59	99.3089	2368.59	99.1834
2370.51	97.4737	2370.51	99.4305		2370.51	99.3113	2370.51	99.1899
2372.44	97.4761	2372.44	99.4356		2372.44	99.3135	2372.44	99.1978
2374.37	97.4794	2374.37	99.4417		2374.37	99.3177	2374.37	99.207
2376.3	97.4838	2376.3	99.4488		2376.3	99.3258	2376.3	99.2175
2378.23	97.4892	2378.23	99.4569		2378.23	99.3377	2378.23	99.2292
2380.16	97.4955	2380.16	99.4659		2380.16	99.3517	2380.16	99.2421
2382.09	97.5027	2382.09	99.4758		2382.09	99.3667	2382.09	99.2562
2384.02	97.5109	2384.02	99.4865		2384.02	99.3816	2384.02	99.2712
2385.95	97.5199	2385.95	99.4981		2385.95	99.3958	2385.95	99.2873
2387.87	97.5297	2387.87	99.5105		2387.87	99.4094	2387.87	99.3044
2389.8	97.5403	2389.8	99.5237		2389.8	99.4222	2389.8	99.3224
2391.73	97.5516	2391.73	99.5376		2391.73	99.4342	2391.73	99.3413
2393.66	97.5635	2393.66	99.5523		2393.66	99.4456	2393.66	99.3609
2395.59	97.5761	2395.59	99.5676		2395.59	99.4569	2395.59	99.3813
2397.52	97.5892	2397.52	99.5835		2397.52	99.4687	2397.52	99.4022
2399.45	97.6029	2399.45	99.5998		2399.45	99.4817	2399.45	99.4236
2401.38	97.617	2401.38	99.6164		2401.38	99.4959	2401.38	99.4453
2403.3	97.6315	2403.3	99.6333		2403.3	99.5117	2403.3	99.4671
2405.23	97.6464	2405.23	99.6503		2405.23	99.5293	2405.23	99.4891
2407.16	97.6616	2407.16	99.6674		2407.16	99.5492	2407.16	99.5111
2409.09	97.677	2409.09	99.6845		2409.09	99.5714	2409.09	99.533
2411.02	97.6927	2411.02	99.7015		2411.02	99.5955	2411.02	99.5547
2412.95	97.7085	2412.95	99.7184		2412.95	99.6214	2412.95	99.5762
2414.88	97.7245	2414.88	99.7351		2414.88	99.6488	2414.88	99.5973
2416.81	97.7405	2416.81	99.7515		2416.81	99.6774	2416.81	99.6179
2418.74	97.7565	2418.74	99.7676		2418.74	99.7078	2418.74	99.6382
2420.66	97.7725	2420.66	99.7834		2420.66	99.741	2420.66	99.6579
2422.59	97.7885	2422.59	99.7988		2422.59	99.7756	2422.59	99.677
2424.52	97.8043	2424.52	99.8138		2424.52	99.8086	2424.52	99.6956
2426.45	97.82	2426.45	99.8284		2426.45	99.8382	2426.45	99.7136
2428.38	97.8355	2428.38	99.8425		2428.38	99.8637	2428.38	99.7309
2430.31	97.8508	2430.31	99.8561		2430.31	99.8848	2430.31	99.7474
2432.24	97.8659	2432.24	99.8691		2432.24	99.9016	2432.24	99.7631
2434.17	97.8806	2434.17	99.8814		2434.17	99.9142	2434.17	99.778
2436.09	97.8951	2436.09	99.893		2436.09	99.923	2436.09	99.792
2438.02	97.9092	2438.02	99.9038		2438.02	99.9284	2438.02	99.805
2439.95	97.9229	2439.95	99.9139		2439.95	99.9309	2439.95	99.8169
2441.88	97.9363	2441.88	99.9231		2441.88	99.9312	2441.88	99.8279
2443.81	97.9492	2443.81	99.9315		2443.81	99.9296	2443.81	99.8377
2445.74	97.9617	2445.74	99.939		2445.74	99.9267	2445.74	99.8465
2447.67	97.9738	2447.67	99.9456		2447.67	99.9229	2447.67	99.8543
2449.6	97.9854	2449.6	99.9514		2449.6	99.9185	2449.6	99.861
2451.53	97.9965	2451.53	99.9563		2451.53	99.914	2451.53	99.8667
2453.45	98.0072	2453.45	99.9604		2453.45	99.9096	2453.45	99.8714
2455.38	98.0174	2455.38	99.9638		2455.38	99.9055	2455.38	99.8752
2457.31	98.0272	2457.31	99.9664		2457.31	99.9017	2457.31	99.8782
2459.24	98.0364	2459.24	99.9682		2459.24	99.8981	2459.24	99.8803
2461.17	98.0452	2461.17	99.9695		2461.17	99.8946	2461.17	99.8817
2463.1	98.0535	2463.1	99.9702		2463.1	99.8912	2463.1	99.8825
2465.03	98.0613	2465.03	99.9703		2465.03	99.8879	2465.03	99.8825
2466.96	98.0686	2466.96	99.97		2466.96	99.8845	2466.96	99.8821
2468.88	98.0755	2468.88	99.9692		2468.88	99.8812	2468.88	99.8812
2470.81	98.0819	2470.81	99.9681		2470.81	99.8778	2470.81	99.8798
2472.74	98.0879	2472.74	99.9665		2472.74	99.8745	2472.74	99.8781
2474.67	98.0934	2474.67	99.9648		2474.67	99.8713	2474.67	99.876
2476.6	98.0986	2476.6	99.9627		2476.6	99.8682	2476.6	99.8737
2478.53	98.1033	2478.53	99.9605		2478.53	99.8652	2478.53	99.8712
2480.46	98.1076	2480.46	99.9581		2480.46	99.8623	2480.46	99.8686
2482.39	98.1115	2482.39	99.9556		2482.39	99.8595	2482.39	99.8658
2484.32	98.1151	2484.32	99.953		2484.32	99.8568	2484.32	99.863
2486.24	98.1183	2486.24	99.9503		2486.24	99.8543	2486.24	99.8601
2488.17	98.1212	2488.17	99.9477		2488.17	99.8518	2488.17	99.8573
2490.1	98.1239	2490.1	99.945		2490.1	99.8493	2490.1	99.8545
2492.03	98.1262	2492.03	99.9424		2492.03	99.847	2492.03	99.8518
2493.96	98.1284	2493.96	99.9399		2493.96	99.8446	2493.96	99.8491
2495.89	98.1303	2495.89	99.9375		2495.89	99.8423	2495.89	99.8467
2497.82	98.132	2497.82	99.9352		2497.82	99.84	2497.82	99.8444
2499.75	98.1335	2499.75	99.9332		2499.75	99.8378	2499.75	99.8423
2501.67	98.1349	2501.67	99.9313		2501.67	99.8355	2501.67	99.8405
2503.6	98.1362	2503.6	99.9297		2503.6	99.8333	2503.6	99.8389
2505.53	98.1373	2505.53	99.9282		2505.53	99.831	2505.53	99.8374
2507.46	98.1384	2507.46	99.9269		2507.46	99.8286	2507.46	99.8362
2509.39	98.1394	2509.39	99.9257		2509.39	99.8262	2509.39	99.8351
2511.32	98.1403	2511.32	99.9247		2511.32	99.8237	2511.32	99.8341
2513.25	98.1412	2513.25	99.9237		2513.25	99.8212	2513.25	99.8332
2515.18	98.1421	2515.18	99.9228		2515.18	99.8186	2515.18	99.8323
2517.1	98.143	2517.1	99.922		2517.1	99.816	2517.1	99.8315
2519.03	98.1439	2519.03	99.9211		2519.03	99.8132	2519.03	99.8307
2520.96	98.1447	2520.96	99.9203		2520.96	99.8104	2520.96	99.8299
2522.89	98.1457	2522.89	99.9195		2522.89	99.8076	2522.89	99.8291
2524.82	98.1466	2524.82	99.9187		2524.82	99.8047	2524.82	99.8283
2526.75	98.1476	2526.75	99.9179		2526.75	99.8018	2526.75	99.8274
2528.68	98.1486	2528.68	99.9171		2528.68	99.7989	2528.68	99.8266
2530.61	98.1497	2530.61	99.9164		2530.61	99.796	2530.61	99.8257
2532.54	98.1508	2532.54	99.9156		2532.54	99.793	2532.54	99.8249
2534.46	98.152	2534.46	99.9148		2534.46	99.7901	2534.46	99.8241
2536.39	98.1532	2536.39	99.9141		2536.39	99.7872	2536.39	99.8233
2538.32	98.1546	2538.32	99.9134		2538.32	99.7842	2538.32	99.8225
2540.25	98.1559	2540.25	99.9128		2540.25	99.7813	2540.25	99.8217
2542.18	98.1573	2542.18	99.9121		2542.18	99.7785	2542.18	99.8209
2544.11	98.1588	2544.11	99.9115		2544.11	99.7756	2544.11	99.8202
2546.04	98.1604	2546.04	99.9109		2546.04	99.7729	2546.04	99.8195
2547.97	98.162	2547.97	99.9104		2547.97	99.7703	2547.97	99.8188
2549.89	98.1636	2549.89	99.9099		2549.89	99.7677	2549.89	99.8182
2551.82	98.1653	2551.82	99.9094		2551.82	99.7652	2551.82	99.8176
2553.75	98.1671	2553.75	99.9089		2553.75	99.7628	2553.75	99.817
2555.68	98.1689	2555.68	99.9085		2555.68	99.7605	2555.68	99.8164
2557.61	98.1707	2557.61	99.9081		2557.61	99.7582	2557.61	99.8159
2559.54	98.1726	2559.54	99.9077		2559.54	99.756	2559.54	99.8154
2561.47	98.1744	2561.47	99.9073		2561.47	99.7538	2561.47	99.8149
2563.4	98.1763	2563.4	99.907		2563.4	99.7518	2563.4	99.8145
2565.33	98.1782	2565.33	99.9067		2565.33	99.7497	2565.33	99.8141
2567.25	98.1802	2567.25	99.9065		2567.25	99.7478	2567.25	99.8138
2569.18	98.1821	2569.18	99.9062		2569.18	99.7459	2569.18	99.8135
2571.11	98.1841	2571.11	99.906		2571.11	99.7441	2571.11	99.8132
2573.04	98.186	2573.04	99.9059		2573.04	99.7423	2573.04	99.813
2574.97	98.188	2574.97	99.9057		2574.97	99.7405	2574.97	99.8127
2576.9	98.19	2576.9	99.9056		2576.9	99.7386	2576.9	99.8126
2578.83	98.192	2578.83	99.9055		2578.83	99.7368	2578.83	99.8125
2580.76	98.1941	2580.76	99.9055		2580.76	99.7349	2580.76	99.8124
2582.68	98.1961	2582.68	99.9054		2582.68	99.7329	2582.68	99.8123
2584.61	98.1982	2584.61	99.9054		2584.61	99.7309	2584.61	99.8123
2586.54	98.2002	2586.54	99.9054		2586.54	99.7289	2586.54	99.8123
2588.47	98.2023	2588.47	99.9054		2588.47	99.7269	2588.47	99.8124
2590.4	98.2044	2590.4	99.9055		2590.4	99.7248	2590.4	99.8125
2592.33	98.2066	2592.33	99.9055		2592.33	99.7227	2592.33	99.8126
2594.26	98.2087	2594.26	99.9056		2594.26	99.7206	2594.26	99.8127
2596.19	98.2108	2596.19	99.9057		2596.19	99.7184	2596.19	99.8129
2598.12	98.213	2598.12	99.9058		2598.12	99.7161	2598.12	99.8131
2600.04	98.2152	2600.04	99.9059		2600.04	99.7138	2600.04	99.8133
2601.97	98.2174	2601.97	99.906		2601.97	99.7114	2601.97	99.8135
2603.9	98.2196	2603.9	99.9061		2603.9	99.7091	2603.9	99.8137
2605.83	98.2218	2605.83	99.9063		2605.83	99.7066	2605.83	99.814
2607.76	98.224	2607.76	99.9064		2607.76	99.7042	2607.76	99.8143
2609.69	98.2262	2609.69	99.9066		2609.69	99.7018	2609.69	99.8147
2611.62	98.2285	2611.62	99.9068		2611.62	99.6994	2611.62	99.815
2613.55	98.2307	2613.55	99.907		2613.55	99.6972	2613.55	99.8154
2615.47	98.233	2615.47	99.9072		2615.47	99.695	2615.47	99.8157
2617.4	98.2353	2617.4	99.9074		2617.4	99.6929	2617.4	99.8161
2619.33	98.2376	2619.33	99.9076		2619.33	99.691	2619.33	99.8165
2621.26	98.2399	2621.26	99.9078		2621.26	99.6892	2621.26	99.8169
2623.19	98.2422	2623.19	99.908		2623.19	99.6875	2623.19	99.8173
2625.12	98.2445	2625.12	99.9083		2625.12	99.6858	2625.12	99.8178
2627.05	98.2469	2627.05	99.9085		2627.05	99.6842	2627.05	99.8182
2628.98	98.2492	2628.98	99.9088		2628.98	99.6827	2628.98	99.8187
2630.91	98.2516	2630.91	99.909		2630.91	99.6812	2630.91	99.8192
2632.83	98.2539	2632.83	99.9093		2632.83	99.6797	2632.83	99.8197
2634.76	98.2563	2634.76	99.9096		2634.76	99.6782	2634.76	99.8203
2636.69	98.2587	2636.69	99.91		2636.69	99.6768	2636.69	99.8208
2638.62	98.2611	2638.62	99.9103		2638.62	99.6754	2638.62	99.8214
2640.55	98.2635	2640.55	99.9107		2640.55	99.674	2640.55	99.822
2642.48	98.2659	2642.48	99.9111		2642.48	99.6726	2642.48	99.8227
2644.41	98.2683	2644.41	99.9115		2644.41	99.6711	2644.41	99.8234
2646.34	98.2708	2646.34	99.912		2646.34	99.6696	2646.34	99.8241
2648.26	98.2732	2648.26	99.9125		2648.26	99.6679	2648.26	99.8249
2650.19	98.2757	2650.19	99.913		2650.19	99.6661	2650.19	99.8257
2652.12	98.2782	2652.12	99.9136		2652.12	99.6643	2652.12	99.8265
2654.05	98.2806	2654.05	99.9142		2654.05	99.6625	2654.05	99.8274
2655.98	98.2831	2655.98	99.9148		2655.98	99.6607	2655.98	99.8283
2657.91	98.2856	2657.91	99.9155		2657.91	99.6589	2657.91	99.8293
2659.84	98.2882	2659.84	99.9162		2659.84	99.6573	2659.84	99.8302
2661.77	98.2907	2661.77	99.9169		2661.77	99.6556	2661.77	99.8312
2663.69	98.2932	2663.69	99.9176		2663.69	99.6539	2663.69	99.8323
2665.62	98.2957	2665.62	99.9184		2665.62	99.6522	2665.62	99.8333
2667.55	98.2983	2667.55	99.9192		2667.55	99.6505	2667.55	99.8344
2669.48	98.3009	2669.48	99.92		2669.48	99.6488	2669.48	99.8355
2671.41	98.3034	2671.41	99.9208		2671.41	99.6472	2671.41	99.8367
2673.34	98.306	2673.34	99.9217		2673.34	99.6455	2673.34	99.8379
2675.27	98.3086	2675.27	99.9226		2675.27	99.6439	2675.27	99.839
2677.2	98.3112	2677.2	99.9235		2677.2	99.6423	2677.2	99.8402
2679.13	98.3138	2679.13	99.9244		2679.13	99.6406	2679.13	99.8415
2681.05	98.3165	2681.05	99.9254		2681.05	99.6391	2681.05	99.8427
2682.98	98.3191	2682.98	99.9263		2682.98	99.6375	2682.98	99.844
2684.91	98.3217	2684.91	99.9273		2684.91	99.636	2684.91	99.8453
2686.84	98.3244	2686.84	99.9284		2686.84	99.6346	2686.84	99.8466
2688.77	98.327	2688.77	99.9294		2688.77	99.6332	2688.77	99.848
2690.7	98.3297	2690.7	99.9305		2690.7	99.632	2690.7	99.8493
2692.63	98.3324	2692.63	99.9316		2692.63	99.6308	2692.63	99.8507
2694.56	98.335	2694.56	99.9326		2694.56	99.6296	2694.56	99.8521
2696.48	98.3377	2696.48	99.9338		2696.48	99.6286	2696.48	99.8535
2698.41	98.3404	2698.41	99.9349		2698.41	99.6275	2698.41	99.8549
2700.34	98.3431	2700.34	99.936		2700.34	99.6266	2700.34	99.8563
2702.27	98.3458	2702.27	99.9371		2702.27	99.6256	2702.27	99.8577
2704.2	98.3485	2704.2	99.9383		2704.2	99.6247	2704.2	99.8592
2706.13	98.3512	2706.13	99.9394		2706.13	99.6239	2706.13	99.8606
2708.06	98.3539	2708.06	99.9406		2708.06	99.6231	2708.06	99.8621
2709.99	98.3566	2709.99	99.9417		2709.99	99.6224	2709.99	99.8635
2711.92	98.3593	2711.92	99.9429		2711.92	99.6216	2711.92	99.865
2713.84	98.362	2713.84	99.9441		2713.84	99.6207	2713.84	99.8664
2715.77	98.3646	2715.77	99.9453		2715.77	99.6197	2715.77	99.8679
2717.7	98.3673	2717.7	99.9465		2717.7	99.6185	2717.7	99.8694
2719.63	98.37	2719.63	99.9477		2719.63	99.6171	2719.63	99.8709
2721.56	98.3727	2721.56	99.9489		2721.56	99.6156	2721.56	99.8724
2723.49	98.3753	2723.49	99.9501		2723.49	99.6141	2723.49	99.8738
2725.42	98.3779	2725.42	99.9513		2725.42	99.6127	2725.42	99.8753
2727.35	98.3806	2727.35	99.9524		2727.35	99.6112	2727.35	99.8768
2729.27	98.3832	2729.27	99.9536		2729.27	99.6098	2729.27	99.8782
2731.2	98.3858	2731.2	99.9548		2731.2	99.6084	2731.2	99.8796
2733.13	98.3884	2733.13	99.9559		2733.13	99.607	2733.13	99.881
2735.06	98.3909	2735.06	99.957		2735.06	99.6056	2735.06	99.8824
2736.99	98.3934	2736.99	99.9581		2736.99	99.6041	2736.99	99.8837
2738.92	98.3959	2738.92	99.9591		2738.92	99.6026	2738.92	99.885
2740.85	98.3984	2740.85	99.96		2740.85	99.6011	2740.85	99.8863
2742.78	98.4009	2742.78	99.961		2742.78	99.5996	2742.78	99.8874
2744.71	98.4033	2744.71	99.9618		2744.71	99.5982	2744.71	99.8886
2746.63	98.4057	2746.63	99.9626		2746.63	99.5968	2746.63	99.8897
2748.56	98.4081	2748.56	99.9633		2748.56	99.5954	2748.56	99.8907
2750.49	98.4104	2750.49	99.9639		2750.49	99.594	2750.49	99.8916
2752.42	98.4127	2752.42	99.9645		2752.42	99.5926	2752.42	99.8925
2754.35	98.415	2754.35	99.9649		2754.35	99.5911	2754.35	99.8933
2756.28	98.4172	2756.28	99.9653		2756.28	99.5894	2756.28	99.894
2758.21	98.4194	2758.21	99.9656		2758.21	99.5875	2758.21	99.8947
2760.14	98.4216	2760.14	99.9657		2760.14	99.5856	2760.14	99.8952
2762.06	98.4237	2762.06	99.9658		2762.06	99.5835	2762.06	99.8957
2763.99	98.4258	2763.99	99.9657		2763.99	99.5813	2763.99	99.8961
2765.92	98.4279	2765.92	99.9655		2765.92	99.579	2765.92	99.8964
2767.85	98.4299	2767.85	99.9652		2767.85	99.5766	2767.85	99.8966
2769.78	98.4319	2769.78	99.9648		2769.78	99.5742	2769.78	99.8967
2771.71	98.4338	2771.71	99.9643		2771.71	99.5717	2771.71	99.8967
2773.64	98.4357	2773.64	99.9636		2773.64	99.5693	2773.64	99.8965
2775.57	98.4376	2775.57	99.9627		2775.57	99.567	2775.57	99.8963
2777.5	98.4394	2777.5	99.9618		2777.5	99.5647	2777.5	99.8959
2779.42	98.4411	2779.42	99.9606		2779.42	99.5624	2779.42	99.8954
2781.35	98.4429	2781.35	99.9594		2781.35	99.5602	2781.35	99.8948
2783.28	98.4446	2783.28	99.958		2783.28	99.558	2783.28	99.894
2785.21	98.4462	2785.21	99.9565		2785.21	99.5556	2785.21	99.8931
2787.14	98.4479	2787.14	99.9548		2787.14	99.5532	2787.14	99.8921
2789.07	98.4494	2789.07	99.9531		2789.07	99.5506	2789.07	99.891
2791	98.451	2791	99.9512		2791	99.5479	2791	99.8898
2792.93	98.4525	2792.93	99.9493		2792.93	99.5451	2792.93	99.8884
2794.85	98.454	2794.85	99.9472		2794.85	99.5423	2794.85	99.887
2796.78	98.4554	2796.78	99.945		2796.78	99.5393	2796.78	99.8855
2798.71	98.4568	2798.71	99.9428		2798.71	99.5363	2798.71	99.8839
2800.64	98.4582	2800.64	99.9405		2800.64	99.5331	2800.64	99.8822
2802.57	98.4595	2802.57	99.9381		2802.57	99.5297	2802.57	99.8804
2804.5	98.4608	2804.5	99.9356		2804.5	99.5261	2804.5	99.8786
2806.43	98.4621	2806.43	99.9331		2806.43	99.5224	2806.43	99.8767
2808.36	98.4633	2808.36	99.9305		2808.36	99.5186	2808.36	99.8747
2810.28	98.4645	2810.28	99.9278		2810.28	99.5147	2810.28	99.8727
2812.21	98.4657	2812.21	99.9251		2812.21	99.5107	2812.21	99.8705
2814.14	98.4669	2814.14	99.9222		2814.14	99.5068	2814.14	99.8683
2816.07	98.468	2816.07	99.9193		2816.07	99.5032	2816.07	99.8661
2818	98.4692	2818	99.9163		2818	99.4997	2818	99.8637
2819.93	98.4703	2819.93	99.9132		2819.93	99.4962	2819.93	99.8613
2821.86	98.4714	2821.86	99.91		2821.86	99.4926	2821.86	99.8588
2823.79	98.4724	2823.79	99.9068		2823.79	99.4889	2823.79	99.8562
2825.72	98.4735	2825.72	99.9035		2825.72	99.4851	2825.72	99.8536
2827.64	98.4746	2827.64	99.9002		2827.64	99.4813	2827.64	99.8509
2829.57	98.4756	2829.57	99.8968		2829.57	99.4774	2829.57	99.8482
2831.5	98.4766	2831.5	99.8933		2831.5	99.4734	2831.5	99.8455
2833.43	98.4777	2833.43	99.8898		2833.43	99.4694	2833.43	99.8427
2835.36	98.4787	2835.36	99.8862		2835.36	99.4655	2835.36	99.8398
2837.29	98.4797	2837.29	99.8826		2837.29	99.4617	2837.29	99.8369
2839.22	98.4807	2839.22	99.879		2839.22	99.4578	2839.22	99.834
2841.15	98.4818	2841.15	99.8752		2841.15	99.4538	2841.15	99.8311
2843.07	98.4828	2843.07	99.8715		2843.07	99.4496	2843.07	99.8281
2845	98.4838	2845	99.8677		2845	99.4455	2845	99.8251
2846.93	98.4849	2846.93	99.8639		2846.93	99.4414	2846.93	99.8221
2848.86	98.486	2848.86	99.8601		2848.86	99.4376	2848.86	99.819
2850.79	98.487	2850.79	99.8562		2850.79	99.4342	2850.79	99.8159
2852.72	98.4881	2852.72	99.8523		2852.72	99.4311	2852.72	99.8128
2854.65	98.4892	2854.65	99.8484		2854.65	99.4282	2854.65	99.8096
2856.58	98.4904	2856.58	99.8444		2856.58	99.4254	2856.58	99.8065
2858.51	98.4915	2858.51	99.8405		2858.51	99.4227	2858.51	99.8033
2860.43	98.4927	2860.43	99.8367		2860.43	99.4202	2860.43	99.8002
2862.36	98.4939	2862.36	99.8328		2862.36	99.4177	2862.36	99.7971
2864.29	98.4952	2864.29	99.829		2864.29	99.4154	2864.29	99.794
2866.22	98.4964	2866.22	99.8252		2866.22	99.4132	2866.22	99.7909
2868.15	98.4977	2868.15	99.8215		2868.15	99.4109	2868.15	99.7879
2870.08	98.4991	2870.08	99.8179		2870.08	99.4086	2870.08	99.785
2872.01	98.5004	2872.01	99.8144		2872.01	99.4061	2872.01	99.7821
2873.94	98.5018	2873.94	99.8109		2873.94	99.4034	2873.94	99.7793
2875.86	98.5033	2875.86	99.8076		2875.86	99.4007	2875.86	99.7767
2877.79	98.5048	2877.79	99.8045		2877.79	99.3978	2877.79	99.7741
2879.72	98.5063	2879.72	99.8014		2879.72	99.3949	2879.72	99.7717
2881.65	98.5078	2881.65	99.7985		2881.65	99.3919	2881.65	99.7693
2883.58	98.5095	2883.58	99.7957		2883.58	99.3889	2883.58	99.7671
2885.51	98.5111	2885.51	99.7931		2885.51	99.386	2885.51	99.765
2887.44	98.5128	2887.44	99.7905		2887.44	99.3833	2887.44	99.763
2889.37	98.5145	2889.37	99.7882		2889.37	99.3808	2889.37	99.7611
2891.3	98.5163	2891.3	99.7859		2891.3	99.3785	2891.3	99.7594
2893.22	98.5182	2893.22	99.7839		2893.22	99.3765	2893.22	99.7578
2895.15	98.52	2895.15	99.782		2895.15	99.3746	2895.15	99.7563
2897.08	98.522	2897.08	99.7803		2897.08	99.3728	2897.08	99.755
2899.01	98.5239	2899.01	99.7789		2899.01	99.3711	2899.01	99.7538
2900.94	98.526	2900.94	99.7776		2900.94	99.3694	2900.94	99.7529
2902.87	98.5281	2902.87	99.7766		2902.87	99.3677	2902.87	99.7521
2904.8	98.5302	2904.8	99.7757		2904.8	99.3659	2904.8	99.7515
2906.73	98.5324	2906.73	99.7751		2906.73	99.3642	2906.73	99.7511
2908.65	98.5346	2908.65	99.7748		2908.65	99.3624	2908.65	99.7509
2910.58	98.5369	2910.58	99.7747		2910.58	99.3606	2910.58	99.7509
2912.51	98.5392	2912.51	99.7748		2912.51	99.3587	2912.51	99.7512
2914.44	98.5416	2914.44	99.7752		2914.44	99.3567	2914.44	99.7516
2916.37	98.544	2916.37	99.7759		2916.37	99.3545	2916.37	99.7523
2918.3	98.5464	2918.3	99.7768		2918.3	99.3523	2918.3	99.7533
2920.23	98.549	2920.23	99.7779		2920.23	99.3502	2920.23	99.7544
2922.16	98.5515	2922.16	99.7793		2922.16	99.3483	2922.16	99.7558
2924.09	98.5541	2924.09	99.7809		2924.09	99.3468	2924.09	99.7573
2926.01	98.5568	2926.01	99.7827		2926.01	99.3454	2926.01	99.7591
2927.94	98.5595	2927.94	99.7847		2927.94	99.3443	2927.94	99.761
2929.87	98.5622	2929.87	99.787		2929.87	99.3435	2929.87	99.7632
2931.8	98.565	2931.8	99.7894		2931.8	99.3431	2931.8	99.7656
2933.73	98.5678	2933.73	99.7921		2933.73	99.3428	2933.73	99.7682
2935.66	98.5707	2935.66	99.7951		2935.66	99.3426	2935.66	99.771
2937.59	98.5736	2937.59	99.7982		2937.59	99.3426	2937.59	99.774
2939.52	98.5765	2939.52	99.8015		2939.52	99.3427	2939.52	99.7773
2941.44	98.5795	2941.44	99.8051		2941.44	99.343	2941.44	99.7807
2943.37	98.5825	2943.37	99.8088		2943.37	99.3434	2943.37	99.7843
2945.3	98.5855	2945.3	99.8127		2945.3	99.3439	2945.3	99.7882
2947.23	98.5886	2947.23	99.8169		2947.23	99.3441	2947.23	99.7922
2949.16	98.5917	2949.16	99.8211		2949.16	99.3441	2949.16	99.7963
2951.09	98.5948	2951.09	99.8256		2951.09	99.3439	2951.09	99.8007
2953.02	98.5979	2953.02	99.8302		2953.02	99.3435	2953.02	99.8052
2954.95	98.6011	2954.95	99.8349		2954.95	99.3433	2954.95	99.8098
2956.87	98.6042	2956.87	99.8397		2956.87	99.3432	2956.87	99.8146
2958.8	98.6074	2958.8	99.8446		2958.8	99.3432	2958.8	99.8195
2960.73	98.6107	2960.73	99.8496		2960.73	99.3432	2960.73	99.8244
2962.66	98.6139	2962.66	99.8547		2962.66	99.3431	2962.66	99.8294
2964.59	98.6171	2964.59	99.8598		2964.59	99.3429	2964.59	99.8345
2966.52	98.6203	2966.52	99.865		2966.52	99.3427	2966.52	99.8397
2968.45	98.6236	2968.45	99.8703		2968.45	99.3425	2968.45	99.8449
2970.38	98.6268	2970.38	99.8755		2970.38	99.3423	2970.38	99.8502
2972.31	98.63	2972.31	99.8808		2972.31	99.342	2972.31	99.8555
2974.23	98.6333	2974.23	99.8861		2974.23	99.3419	2974.23	99.8609
2976.16	98.6365	2976.16	99.8914		2976.16	99.3419	2976.16	99.8662
2978.09	98.6397	2978.09	99.8967		2978.09	99.3419	2978.09	99.8716
2980.02	98.6429	2980.02	99.9019		2980.02	99.342	2980.02	99.8769
2981.95	98.6461	2981.95	99.907		2981.95	99.342	2981.95	99.8822
2983.88	98.6493	2983.88	99.9121		2983.88	99.3418	2983.88	99.8875
2985.81	98.6525	2985.81	99.9171		2985.81	99.3414	2985.81	99.8928
2987.74	98.6556	2987.74	99.922		2987.74	99.341	2987.74	99.8979
2989.66	98.6587	2989.66	99.9267		2989.66	99.3405	2989.66	99.903
2991.59	98.6618	2991.59	99.9313		2991.59	99.3398	2991.59	99.908
2993.52	98.6649	2993.52	99.9358		2993.52	99.3391	2993.52	99.9129
2995.45	98.6679	2995.45	99.94		2995.45	99.3384	2995.45	99.9177
2997.38	98.6709	2997.38	99.9441		2997.38	99.3378	2997.38	99.9223
2999.31	98.6738	2999.31	99.9479		2999.31	99.3374	2999.31	99.9267
3001.24	98.6767	3001.24	99.9515		3001.24	99.3371	3001.24	99.931
3003.17	98.6796	3003.17	99.9549		3003.17	99.3369	3003.17	99.9351
3005.1	98.6824	3005.1	99.9581		3005.1	99.3365	3005.1	99.939
3007.02	98.6852	3007.02	99.9611		3007.02	99.3359	3007.02	99.9428
3008.95	98.6879	3008.95	99.9638		3008.95	99.3353	3008.95	99.9464
3010.88	98.6906	3010.88	99.9663		3010.88	99.3348	3010.88	99.9498
3012.81	98.6932	3012.81	99.9685		3012.81	99.3343	3012.81	99.953
3014.74	98.6957	3014.74	99.9705		3014.74	99.3339	3014.74	99.956
3016.67	98.6983	3016.67	99.9723		3016.67	99.3336	3016.67	99.9588
3018.6	98.7007	3018.6	99.9738		3018.6	99.3335	3018.6	99.9615
3020.53	98.7031	3020.53	99.9751		3020.53	99.3335	3020.53	99.9639
3022.45	98.7054	3022.45	99.9762		3022.45	99.3334	3022.45	99.9661
3024.38	98.7077	3024.38	99.977		3024.38	99.3333	3024.38	99.9681
3026.31	98.7099	3026.31	99.9776		3026.31	99.3329	3026.31	99.9699
3028.24	98.712	3028.24	99.978		3028.24	99.3323	3028.24	99.9715
3030.17	98.7141	3030.17	99.9781		3030.17	99.3316	3030.17	99.9728
3032.1	98.7161	3032.1	99.978		3032.1	99.3308	3032.1	99.974
3034.03	98.718	3034.03	99.9777		3034.03	99.3299	3034.03	99.9749
3035.96	98.7199	3035.96	99.9771		3035.96	99.3287	3035.96	99.9756
3037.89	98.7217	3037.89	99.9764		3037.89	99.3273	3037.89	99.9761
3039.81	98.7234	3039.81	99.9754		3039.81	99.3258	3039.81	99.9764
3041.74	98.725	3041.74	99.9743		3041.74	99.324	3041.74	99.9766
3043.67	98.7265	3043.67	99.973		3043.67	99.322	3043.67	99.9765
3045.6	98.728	3045.6	99.9715		3045.6	99.3197	3045.6	99.9763
3047.53	98.7294	3047.53	99.9699		3047.53	99.317	3047.53	99.9759
3049.46	98.7307	3049.46	99.9681		3049.46	99.3141	3049.46	99.9753
3051.39	98.7319	3051.39	99.9661		3051.39	99.3113	3051.39	99.9746
3053.32	98.7331	3053.32	99.9639		3053.32	99.3084	3053.32	99.9737
3055.24	98.7341	3055.24	99.9616		3055.24	99.3057	3055.24	99.9726
3057.17	98.7351	3057.17	99.9591		3057.17	99.3029	3057.17	99.9713
3059.1	98.736	3059.1	99.9565		3059.1	99.3	3059.1	99.9699
3061.03	98.7368	3061.03	99.9538		3061.03	99.2973	3061.03	99.9684
3062.96	98.7375	3062.96	99.9508		3062.96	99.2947	3062.96	99.9666
3064.89	98.7381	3064.89	99.9477		3064.89	99.2922	3064.89	99.9647
3066.82	98.7387	3066.82	99.9445		3066.82	99.2896	3066.82	99.9626
3068.75	98.7391	3068.75	99.9411		3068.75	99.2871	3068.75	99.9603
3070.68	98.7395	3070.68	99.9375		3070.68	99.2846	3070.68	99.9579
3072.6	98.7397	3072.6	99.9338		3072.6	99.2821	3072.6	99.9553
3074.53	98.7399	3074.53	99.9299		3074.53	99.2793	3074.53	99.9525
3076.46	98.74	3076.46	99.9259		3076.46	99.2765	3076.46	99.9496
3078.39	98.7399	3078.39	99.9218		3078.39	99.2734	3078.39	99.9465
3080.32	98.7398	3080.32	99.9175		3080.32	99.27	3080.32	99.9433
3082.25	98.7396	3082.25	99.9131		3082.25	99.2663	3082.25	99.9399
3084.18	98.7394	3084.18	99.9086		3084.18	99.2626	3084.18	99.9364
3086.11	98.739	3086.11	99.904		3086.11	99.2587	3086.11	99.9327
3088.03	98.7385	3088.03	99.8992		3088.03	99.2546	3088.03	99.9289
3089.96	98.7379	3089.96	99.8944		3089.96	99.2504	3089.96	99.925
3091.89	98.7373	3091.89	99.8894		3091.89	99.2461	3091.89	99.9209
3093.82	98.7365	3093.82	99.8842		3093.82	99.2419	3093.82	99.9166
3095.75	98.7357	3095.75	99.879		3095.75	99.2378	3095.75	99.9122
3097.68	98.7348	3097.68	99.8736		3097.68	99.2337	3097.68	99.9076
3099.61	98.7338	3099.61	99.8682		3099.61	99.2295	3099.61	99.9029
3101.54	98.7327	3101.54	99.8626		3101.54	99.2253	3101.54	99.898
3103.46	98.7315	3103.46	99.8569		3103.46	99.2211	3103.46	99.8929
3105.39	98.7303	3105.39	99.851		3105.39	99.2172	3105.39	99.8877
3107.32	98.7289	3107.32	99.8451		3107.32	99.2133	3107.32	99.8823
3109.25	98.7275	3109.25	99.839		3109.25	99.2092	3109.25	99.8767
3111.18	98.726	3111.18	99.8328		3111.18	99.2049	3111.18	99.871
3113.11	98.7245	3113.11	99.8266		3113.11	99.2004	3113.11	99.8651
3115.04	98.7228	3115.04	99.8202		3115.04	99.1957	3115.04	99.8591
3116.97	98.7211	3116.97	99.8137		3116.97	99.1907	3116.97	99.8529
3118.9	98.7193	3118.9	99.8072		3118.9	99.1854	3118.9	99.8466
3120.82	98.7175	3120.82	99.8006		3120.82	99.1796	3120.82	99.8401
3122.75	98.7155	3122.75	99.7938		3122.75	99.1734	3122.75	99.8335
3124.68	98.7135	3124.68	99.7871		3124.68	99.167	3124.68	99.8268
3126.61	98.7115	3126.61	99.7802		3126.61	99.1606	3126.61	99.8199
3128.54	98.7094	3128.54	99.7733		3128.54	99.1541	3128.54	99.8129
3130.47	98.7072	3130.47	99.7663		3130.47	99.1475	3130.47	99.8057
3132.4	98.705	3132.4	99.7592		3132.4	99.1408	3132.4	99.7984
3134.33	98.7027	3134.33	99.7521		3134.33	99.1342	3134.33	99.7909
3136.25	98.7004	3136.25	99.7449		3136.25	99.1275	3136.25	99.7834
3138.18	98.6981	3138.18	99.7377		3138.18	99.121	3138.18	99.7757
3140.11	98.6957	3140.11	99.7304		3140.11	99.1145	3140.11	99.7678
3142.04	98.6932	3142.04	99.7231		3142.04	99.1081	3142.04	99.7599
3143.97	98.6907	3143.97	99.7158		3143.97	99.102	3143.97	99.7518
3145.9	98.6882	3145.9	99.7084		3145.9	99.0959	3145.9	99.7437
3147.83	98.6857	3147.83	99.701		3147.83	99.0899	3147.83	99.7355
3149.76	98.6831	3149.76	99.6937		3149.76	99.0838	3149.76	99.7272
3151.69	98.6806	3151.69	99.6864		3151.69	99.0774	3151.69	99.7189
3153.61	98.678	3153.61	99.6791		3153.61	99.0707	3153.61	99.7105
3155.54	98.6754	3155.54	99.6719		3155.54	99.0638	3155.54	99.7021
3157.47	98.6727	3157.47	99.6647		3157.47	99.0567	3157.47	99.6937
3159.4	98.6701	3159.4	99.6577		3159.4	99.0494	3159.4	99.6853
3161.33	98.6675	3161.33	99.6506		3161.33	99.0419	3161.33	99.6769
3163.26	98.6649	3163.26	99.6436		3163.26	99.0343	3163.26	99.6685
3165.19	98.6622	3165.19	99.6367		3165.19	99.0268	3165.19	99.6601
3167.12	98.6596	3167.12	99.6299		3167.12	99.0195	3167.12	99.6517
3169.04	98.657	3169.04	99.6231		3169.04	99.0121	3169.04	99.6433
3170.97	98.6544	3170.97	99.6165		3170.97	99.0049	3170.97	99.6349
3172.9	98.6518	3172.9	99.6099		3172.9	98.9978	3172.9	99.6266
3174.83	98.6493	3174.83	99.6034		3174.83	98.9906	3174.83	99.6182
3176.76	98.6467	3176.76	99.5969		3176.76	98.9836	3176.76	99.6099
3178.69	98.6442	3178.69	99.5906		3178.69	98.9771	3178.69	99.6017
3180.62	98.6417	3180.62	99.5844		3180.62	98.971	3180.62	99.5935
3182.55	98.6393	3182.55	99.5782		3182.55	98.9652	3182.55	99.5853
3184.48	98.6368	3184.48	99.5722		3184.48	98.9594	3184.48	99.5772
3186.4	98.6344	3186.4	99.5663		3186.4	98.9538	3186.4	99.5691
3188.33	98.6321	3188.33	99.5605		3188.33	98.9483	3188.33	99.5612
3190.26	98.6297	3190.26	99.5548		3190.26	98.9428	3190.26	99.5533
3192.19	98.6274	3192.19	99.5493		3192.19	98.9373	3192.19	99.5456
3194.12	98.6252	3194.12	99.5439		3194.12	98.9315	3194.12	99.5379
3196.05	98.623	3196.05	99.5386		3196.05	98.9257	3196.05	99.5303
3197.98	98.6208	3197.98	99.5335		3197.98	98.9196	3197.98	99.5229
3199.91	98.6186	3199.91	99.5285		3199.91	98.9134	3199.91	99.5155
3201.83	98.6165	3201.83	99.5236		3201.83	98.9074	3201.83	99.5082
3203.76	98.6144	3203.76	99.5188		3203.76	98.9014	3203.76	99.5011
3205.69	98.6124	3205.69	99.5141		3205.69	98.8954	3205.69	99.494
3207.62	98.6103	3207.62	99.5095		3207.62	98.8896	3207.62	99.487
3209.55	98.6084	3209.55	99.505		3209.55	98.8841	3209.55	99.48
3211.48	98.6064	3211.48	99.5006		3211.48	98.8788	3211.48	99.4732
3213.41	98.6045	3213.41	99.4962		3213.41	98.8736	3213.41	99.4664
3215.34	98.6025	3215.34	99.492		3215.34	98.8684	3215.34	99.4597
3217.27	98.6007	3217.27	99.4878		3217.27	98.8634	3217.27	99.4531
3219.19	98.5988	3219.19	99.4837		3219.19	98.8583	3219.19	99.4465
3221.12	98.5969	3221.12	99.4797		3221.12	98.8533	3221.12	99.44
3223.05	98.5951	3223.05	99.4757		3223.05	98.8484	3223.05	99.4336
3224.98	98.5932	3224.98	99.4717		3224.98	98.8434	3224.98	99.4272
3226.91	98.5914	3226.91	99.4678		3226.91	98.8384	3226.91	99.4209
3228.84	98.5896	3228.84	99.464		3228.84	98.8334	3228.84	99.4146
3230.77	98.5877	3230.77	99.4602		3230.77	98.8284	3230.77	99.4084
3232.7	98.5859	3232.7	99.4564		3232.7	98.8234	3232.7	99.4022
3234.62	98.584	3234.62	99.4526		3234.62	98.8183	3234.62	99.396
3236.55	98.5821	3236.55	99.4487		3236.55	98.8133	3236.55	99.3898
3238.48	98.5802	3238.48	99.4449		3238.48	98.8084	3238.48	99.3835
3240.41	98.5783	3240.41	99.441		3240.41	98.8037	3240.41	99.3773
3242.34	98.5763	3242.34	99.4371		3242.34	98.7991	3242.34	99.371
3244.27	98.5743	3244.27	99.4331		3244.27	98.7946	3244.27	99.3647
3246.2	98.5723	3246.2	99.429		3246.2	98.7903	3246.2	99.3582
3248.13	98.5702	3248.13	99.4248		3248.13	98.7862	3248.13	99.3517
3250.05	98.568	3250.05	99.4205		3250.05	98.7823	3250.05	99.3451
3251.98	98.5658	3251.98	99.416		3251.98	98.7784	3251.98	99.3383
3253.91	98.5636	3253.91	99.4115		3253.91	98.7746	3253.91	99.3314
3255.84	98.5612	3255.84	99.4068		3255.84	98.7707	3255.84	99.3244
3257.77	98.5588	3257.77	99.402		3257.77	98.7669	3257.77	99.3173
3259.7	98.5563	3259.7	99.3971		3259.7	98.7631	3259.7	99.31
3261.63	98.5537	3261.63	99.3919		3261.63	98.7592	3261.63	99.3026
3263.56	98.551	3263.56	99.3867		3263.56	98.7547	3263.56	99.295
3265.49	98.5482	3265.49	99.3813		3265.49	98.7498	3265.49	99.2872
3267.41	98.5453	3267.41	99.3757		3267.41	98.7443	3267.41	99.2792
3269.34	98.5424	3269.34	99.3699		3269.34	98.7386	3269.34	99.271
3271.27	98.5393	3271.27	99.364		3271.27	98.7327	3271.27	99.2627
3273.2	98.5361	3273.2	99.3578		3273.2	98.7268	3273.2	99.2541
3275.13	98.5328	3275.13	99.3514		3275.13	98.7207	3275.13	99.2452
3277.06	98.5293	3277.06	99.3448		3277.06	98.7142	3277.06	99.2361
3278.99	98.5258	3278.99	99.338		3278.99	98.7072	3278.99	99.2268
3280.92	98.5221	3280.92	99.331		3280.92	98.7	3280.92	99.2172
3282.84	98.5182	3282.84	99.3237		3282.84	98.6928	3282.84	99.2073
3284.77	98.5143	3284.77	99.3162		3284.77	98.6857	3284.77	99.1971
3286.7	98.5102	3286.7	99.3084		3286.7	98.6786	3286.7	99.1866
3288.63	98.506	3288.63	99.3004		3288.63	98.6712	3288.63	99.1759
3290.56	98.5016	3290.56	99.2922		3290.56	98.6638	3290.56	99.1649
3292.49	98.4971	3292.49	99.2838		3292.49	98.6562	3292.49	99.1536
3294.42	98.4924	3294.42	99.2751		3294.42	98.6485	3294.42	99.142
3296.35	98.4876	3296.35	99.2661		3296.35	98.6406	3296.35	99.1301
3298.28	98.4827	3298.28	99.257		3298.28	98.6326	3298.28	99.1179
3300.2	98.4776	3300.2	99.2476		3300.2	98.6244	3300.2	99.1055
3302.13	98.4724	3302.13	99.238		3302.13	98.6163	3302.13	99.0928
3304.06	98.4671	3304.06	99.2281		3304.06	98.608	3304.06	99.0797
3305.99	98.4616	3305.99	99.2181		3305.99	98.5995	3305.99	99.0664
3307.92	98.456	3307.92	99.2078		3307.92	98.5907	3307.92	99.0529
3309.85	98.4502	3309.85	99.1973		3309.85	98.5815	3309.85	99.0391
3311.78	98.4443	3311.78	99.1866		3311.78	98.5722	3311.78	99.025
3313.71	98.4383	3313.71	99.1757		3313.71	98.5627	3313.71	99.0107
3315.63	98.4321	3315.63	99.1646		3315.63	98.5533	3315.63	98.9961
3317.56	98.4259	3317.56	99.1534		3317.56	98.5436	3317.56	98.9813
3319.49	98.4195	3319.49	99.142		3319.49	98.5336	3319.49	98.9663
3321.42	98.413	3321.42	99.1304		3321.42	98.5235	3321.42	98.9511
3323.35	98.4064	3323.35	99.1186		3323.35	98.513	3323.35	98.9357
3325.28	98.3998	3325.28	99.1067		3325.28	98.5024	3325.28	98.9201
3327.21	98.393	3327.21	99.0947		3327.21	98.4917	3327.21	98.9043
3329.14	98.3862	3329.14	99.0825		3329.14	98.4808	3329.14	98.8884
3331.07	98.3792	3331.07	99.0703		3331.07	98.47	3331.07	98.8723
3332.99	98.3722	3332.99	99.0579		3332.99	98.4593	3332.99	98.856
3334.92	98.3652	3334.92	99.0454		3334.92	98.4487	3334.92	98.8396
3336.85	98.3581	3336.85	99.0328		3336.85	98.4379	3336.85	98.8231
3338.78	98.351	3338.78	99.0202		3338.78	98.4268	3338.78	98.8065
3340.71	98.3438	3340.71	99.0074		3340.71	98.4156	3340.71	98.7897
3342.64	98.3366	3342.64	98.9946		3342.64	98.4043	3342.64	98.7729
3344.57	98.3294	3344.57	98.9818		3344.57	98.3931	3344.57	98.756
3346.5	98.3222	3346.5	98.9688		3346.5	98.3819	3346.5	98.739
3348.42	98.315	3348.42	98.9558		3348.42	98.3708	3348.42	98.7219
3350.35	98.3079	3350.35	98.9428		3350.35	98.3599	3350.35	98.7047
3352.28	98.3007	3352.28	98.9298		3352.28	98.3493	3352.28	98.6875
3354.21	98.2936	3354.21	98.9167		3354.21	98.3387	3354.21	98.6703
3356.14	98.2866	3356.14	98.9036		3356.14	98.328	3356.14	98.6531
3358.07	98.2796	3358.07	98.8906		3358.07	98.3172	3358.07	98.6358
3360	98.2727	3360	98.8775		3360	98.3065	3360	98.6186
3361.93	98.2659	3361.93	98.8645		3361.93	98.2958	3361.93	98.6014
3363.86	98.2592	3363.86	98.8516		3363.86	98.2851	3363.86	98.5843
3365.78	98.2526	3365.78	98.8387		3365.78	98.2746	3365.78	98.5673
3367.71	98.2461	3367.71	98.8259		3367.71	98.2646	3367.71	98.5504
3369.64	98.2398	3369.64	98.8132		3369.64	98.2548	3369.64	98.5336
3371.57	98.2336	3371.57	98.8007		3371.57	98.2453	3371.57	98.5169
3373.5	98.2276	3373.5	98.7882		3373.5	98.2359	3373.5	98.5004
3375.43	98.2218	3375.43	98.776		3375.43	98.2272	3375.43	98.4841
3377.36	98.2161	3377.36	98.7639		3377.36	98.2191	3377.36	98.4681
3379.29	98.2106	3379.29	98.752		3379.29	98.2114	3379.29	98.4523
3381.21	98.2053	3381.21	98.7403		3381.21	98.2035	3381.21	98.4368
3383.14	98.2003	3383.14	98.7288		3383.14	98.1954	3383.14	98.4215
3385.07	98.1954	3385.07	98.7175		3385.07	98.1875	3385.07	98.4065
3387	98.1908	3387	98.7065		3387	98.1798	3387	98.3918
3388.93	98.1865	3388.93	98.6958		3388.93	98.1723	3388.93	98.3775
3390.86	98.1824	3390.86	98.6853		3390.86	98.1652	3390.86	98.3635
3392.79	98.1786	3392.79	98.6751		3392.79	98.1586	3392.79	98.35
3394.72	98.175	3394.72	98.6653		3394.72	98.1523	3394.72	98.3368
3396.64	98.1718	3396.64	98.6558		3396.64	98.1464	3396.64	98.3241
3398.57	98.1688	3398.57	98.6466		3398.57	98.1406	3398.57	98.3119
3400.5	98.1662	3400.5	98.6379		3400.5	98.135	3400.5	98.3002
3402.43	98.1638	3402.43	98.6295		3402.43	98.1298	3402.43	98.2889
3404.36	98.1618	3404.36	98.6214		3404.36	98.1251	3404.36	98.2781
3406.29	98.1601	3406.29	98.6138		3406.29	98.1209	3406.29	98.2678
3408.22	98.1588	3408.22	98.6065		3408.22	98.1173	3408.22	98.258
3410.15	98.1578	3410.15	98.5996		3410.15	98.1144	3410.15	98.2487
3412.08	98.1571	3412.08	98.5932		3412.08	98.1124	3412.08	98.2399
3414	98.1568	3414	98.5871		3414	98.111	3414	98.2316
3415.93	98.1569	3415.93	98.5814		3415.93	98.1105	3415.93	98.2239
3417.86	98.1574	3417.86	98.5762		3417.86	98.1109	3417.86	98.2167
3419.79	98.1582	3419.79	98.5714		3419.79	98.1122	3419.79	98.2101
3421.72	98.1595	3421.72	98.5669		3421.72	98.1141	3421.72	98.2039
3423.65	98.1611	3423.65	98.5629		3423.65	98.1166	3423.65	98.1983
3425.58	98.1631	3425.58	98.5592		3425.58	98.1194	3425.58	98.1932
3427.51	98.1655	3427.51	98.556		3427.51	98.1226	3427.51	98.1886
3429.43	98.1684	3429.43	98.5532		3429.43	98.1261	3429.43	98.1846
3431.36	98.1716	3431.36	98.5508		3431.36	98.13	3431.36	98.1811
3433.29	98.1752	3433.29	98.5489		3433.29	98.1344	3433.29	98.1782
3435.22	98.1792	3435.22	98.5474		3435.22	98.1392	3435.22	98.1759
3437.15	98.1837	3437.15	98.5463		3437.15	98.1445	3437.15	98.1742
3439.08	98.1885	3439.08	98.5458		3439.08	98.1504	3439.08	98.1731
3441.01	98.1937	3441.01	98.5457		3441.01	98.1565	3441.01	98.1726
3442.94	98.1993	3442.94	98.546		3442.94	98.1626	3442.94	98.1726
3444.87	98.2053	3444.87	98.5467		3444.87	98.1689	3444.87	98.1732
3446.79	98.2118	3446.79	98.5479		3446.79	98.1755	3446.79	98.1743
3448.72	98.2185	3448.72	98.5495		3448.72	98.1821	3448.72	98.176
3450.65	98.2257	3450.65	98.5515		3450.65	98.1887	3450.65	98.1782
3452.58	98.2333	3452.58	98.5539		3452.58	98.1957	3452.58	98.181
3454.51	98.2412	3454.51	98.5567		3454.51	98.2034	3454.51	98.1843
3456.44	98.2494	3456.44	98.56		3456.44	98.2121	3456.44	98.1881
3458.37	98.258	3458.37	98.5636		3458.37	98.2215	3458.37	98.1925
3460.3	98.2669	3460.3	98.5677		3460.3	98.2315	3460.3	98.1974
3462.22	98.2761	3462.22	98.5721		3462.22	98.242	3462.22	98.2027
3464.15	98.2856	3464.15	98.5769		3464.15	98.253	3464.15	98.2086
3466.08	98.2953	3466.08	98.5821		3466.08	98.264	3466.08	98.215
3468.01	98.3053	3468.01	98.5877		3468.01	98.275	3468.01	98.2219
3469.94	98.3156	3469.94	98.5937		3469.94	98.2859	3469.94	98.2292
3471.87	98.326	3471.87	98.5999		3471.87	98.297	3471.87	98.237
3473.8	98.3367	3473.8	98.6065		3473.8	98.3084	3473.8	98.2452
3475.73	98.3475	3475.73	98.6134		3475.73	98.3205	3475.73	98.2538
3477.66	98.3585	3477.66	98.6207		3477.66	98.3332	3477.66	98.2629
3479.58	98.3696	3479.58	98.6282		3479.58	98.3465	3479.58	98.2724
3481.51	98.3808	3481.51	98.6361		3481.51	98.3606	3481.51	98.2823
3483.44	98.3921	3483.44	98.6443		3483.44	98.3752	3483.44	98.2925
3485.37	98.4034	3485.37	98.6527		3485.37	98.3901	3485.37	98.3031
3487.3	98.4147	3487.3	98.6613		3487.3	98.4049	3487.3	98.314
3489.23	98.426	3489.23	98.6702		3489.23	98.4195	3489.23	98.3252
3491.16	98.4372	3491.16	98.6793		3491.16	98.4341	3491.16	98.3367
3493.09	98.4484	3493.09	98.6886		3493.09	98.4488	3493.09	98.3486
3495.01	98.4594	3495.01	98.6982		3495.01	98.465	3495.01	98.3607
3496.94	98.4703	3496.94	98.708		3496.94	98.4831	3496.94	98.3731
3498.87	98.481	3498.87	98.718		3498.87	98.5018	3498.87	98.3858
3500.8	98.4916	3500.8	98.7283		3500.8	98.5204	3500.8	98.3988
3502.73	98.5018	3502.73	98.7388		3502.73	98.5389	3502.73	98.4121
3504.66	98.5118	3504.66	98.7495		3504.66	98.557	3504.66	98.4256
3506.59	98.5215	3506.59	98.7603		3506.59	98.5747	3506.59	98.4393
3508.52	98.5309	3508.52	98.7713		3508.52	98.5916	3508.52	98.4533
3510.45	98.5398	3510.45	98.7825		3510.45	98.6076	3510.45	98.4674
3512.37	98.5484	3512.37	98.7938		3512.37	98.6223	3512.37	98.4817
3514.3	98.5565	3514.3	98.8052		3514.3	98.6365	3514.3	98.4962
3516.23	98.5641	3516.23	98.8167		3516.23	98.6519	3516.23	98.5108
3518.16	98.5713	3518.16	98.8284		3518.16	98.6681	3518.16	98.5255
3520.09	98.5778	3520.09	98.8403		3520.09	98.6844	3520.09	98.5405
3522.02	98.5839	3522.02	98.8523		3522.02	98.7009	3522.02	98.5556
3523.95	98.5893	3523.95	98.8644		3523.95	98.7177	3523.95	98.5709
3525.88	98.5941	3525.88	98.8766		3525.88	98.7346	3525.88	98.5862
3527.8	98.5982	3527.8	98.8889		3527.8	98.7517	3527.8	98.6017
3529.73	98.6017	3529.73	98.9012		3529.73	98.7685	3529.73	98.6171
3531.66	98.6045	3531.66	98.9134		3531.66	98.7847	3531.66	98.6325
3533.59	98.6065	3533.59	98.9256		3533.59	98.8002	3533.59	98.6478
3535.52	98.6078	3535.52	98.9378		3535.52	98.8159	3535.52	98.663
3537.45	98.6084	3537.45	98.9499		3537.45	98.8325	3537.45	98.6782
3539.38	98.6082	3539.38	98.962		3539.38	98.8505	3539.38	98.6935
3541.31	98.6071	3541.31	98.9742		3541.31	98.87	3541.31	98.7088
3543.23	98.6053	3543.23	98.9864		3543.23	98.8893	3543.23	98.7241
3545.16	98.6026	3545.16	98.9986		3545.16	98.9072	3545.16	98.7394
3547.09	98.5991	3547.09	99.0108		3547.09	98.9254	3547.09	98.7546
3549.02	98.5948	3549.02	99.0229		3549.02	98.9444	3549.02	98.7699
3550.95	98.5896	3550.95	99.0351		3550.95	98.9628	3550.95	98.7852
3552.88	98.5836	3552.88	99.0472		3552.88	98.9795	3552.88	98.8004
3554.81	98.5767	3554.81	99.0593		3554.81	98.9943	3554.81	98.8156
3556.74	98.569	3556.74	99.0714		3556.74	99.0103	3556.74	98.8308
3558.67	98.5605	3558.67	99.0836		3558.67	99.0287	3558.67	98.846
3560.59	98.5511	3560.59	99.0957		3560.59	99.0483	3560.59	98.8613
3562.52	98.5409	3562.52	99.1078		3562.52	99.0688	3562.52	98.8765
3564.45	98.5299	3564.45	99.1199		3564.45	99.0881	3564.45	98.8917
3566.38	98.5182	3566.38	99.1319		3566.38	99.1063	3566.38	98.9069
3568.31	98.5056	3568.31	99.144		3568.31	99.1245	3568.31	98.922
3570.24	98.4923	3570.24	99.156		3570.24	99.1422	3570.24	98.9372
3572.17	98.4783	3572.17	99.1681		3572.17	99.158	3572.17	98.9524
3574.1	98.4637	3574.1	99.1802		3574.1	99.1717	3574.1	98.9677
3576.02	98.4483	3576.02	99.1924		3576.02	99.1855	3576.02	98.983
3577.95	98.4323	3577.95	99.2045		3577.95	99.2012	3577.95	98.9982
3579.88	98.4157	3579.88	99.2166		3579.88	99.2183	3579.88	99.0134
3581.81	98.3986	3581.81	99.2286		3581.81	99.2353	3581.81	99.0285
3583.74	98.3809	3583.74	99.2406		3583.74	99.2526	3583.74	99.0436
3585.67	98.3628	3585.67	99.2525		3585.67	99.2705	3585.67	99.0586
3587.6	98.3442	3587.6	99.2643		3587.6	99.2881	3587.6	99.0736
3589.53	98.3252	3589.53	99.2761		3589.53	99.3052	3589.53	99.0884
3591.46	98.3058	3591.46	99.2878		3591.46	99.3221	3591.46	99.1032
3593.38	98.2861	3593.38	99.2994		3593.38	99.3376	3593.38	99.1178
3595.31	98.2661	3595.31	99.3108		3595.31	99.3503	3595.31	99.1323
3597.24	98.2459	3597.24	99.3222		3597.24	99.3619	3597.24	99.1467
3599.17	98.2255	3599.17	99.3334		3599.17	99.3749	3599.17	99.1609
3601.1	98.205	3601.1	99.3445		3601.1	99.3891	3601.1	99.175
3603.03	98.1843	3603.03	99.3555		3603.03	99.4071	3603.03	99.189
3604.96	98.1636	3604.96	99.3663		3604.96	99.4281	3604.96	99.2027
3606.89	98.1429	3606.89	99.3769		3606.89	99.4485	3606.89	99.2163
3608.81	98.1221	3608.81	99.3873		3608.81	99.4685	3608.81	99.2296
3610.74	98.1014	3610.74	99.3975		3610.74	99.4878	3610.74	99.2427
3612.67	98.0808	3612.67	99.4076		3612.67	99.5051	3612.67	99.2556
3614.6	98.0604	3614.6	99.4176		3614.6	99.5191	3614.6	99.2684
3616.53	98.0401	3616.53	99.4274		3616.53	99.5318	3616.53	99.2811
3618.46	98.02	3618.46	99.4371		3618.46	99.5456	3618.46	99.2936
3620.39	98.0001	3620.39	99.4468		3620.39	99.5611	3620.39	99.3061
3622.32	97.9805	3622.32	99.4564		3622.32	99.5785	3622.32	99.3186
3624.25	97.9612	3624.25	99.466		3624.25	99.5962	3624.25	99.3309
3626.17	97.9422	3626.17	99.4755		3626.17	99.6118	3626.17	99.3432
3628.1	97.9236	3628.1	99.4851		3628.1	99.625	3628.1	99.3556
3630.03	97.9053	3630.03	99.4948		3630.03	99.639	3630.03	99.3681
3631.96	97.8874	3631.96	99.5046		3631.96	99.6534	3631.96	99.3807
3633.89	97.8699	3633.89	99.5145		3633.89	99.6652	3633.89	99.3934
3635.82	97.8529	3635.82	99.5244		3635.82	99.6741	3635.82	99.406
3637.75	97.8363	3637.75	99.5342		3637.75	99.6812	3637.75	99.4184
3639.68	97.8202	3639.68	99.5439		3639.68	99.6877	3639.68	99.4307
3641.6	97.8045	3641.6	99.5535		3641.6	99.6962	3641.6	99.4428
3643.53	97.7893	3643.53	99.563		3643.53	99.7071	3643.53	99.4547
3645.46	97.7747	3645.46	99.5723		3645.46	99.7176	3645.46	99.4664
3647.39	97.7605	3647.39	99.5816		3647.39	99.7264	3647.39	99.4779
3649.32	97.7468	3649.32	99.5907		3649.32	99.7372	3649.32	99.4893
3651.25	97.7336	3651.25	99.5998		3651.25	99.7501	3651.25	99.5005
3653.18	97.721	3653.18	99.6088		3653.18	99.7625	3653.18	99.5114
3655.11	97.7089	3655.11	99.6175		3655.11	99.7727	3655.11	99.522
3657.04	97.6972	3657.04	99.626		3657.04	99.7787	3657.04	99.5322
3658.96	97.6862	3658.96	99.634		3658.96	99.782	3658.96	99.5418
3660.89	97.6756	3660.89	99.6417		3660.89	99.7851	3660.89	99.551
3662.82	97.6656	3662.82	99.6491		3662.82	99.7922	3662.82	99.5598
3664.75	97.656	3664.75	99.6562		3664.75	99.803	3664.75	99.5681
3666.68	97.647	3666.68	99.6629		3666.68	99.8133	3666.68	99.5759
3668.61	97.6385	3668.61	99.6693		3668.61	99.8214	3668.61	99.5832
3670.54	97.6305	3670.54	99.6752		3670.54	99.8286	3670.54	99.5899
3672.47	97.623	3672.47	99.6806		3672.47	99.8382	3672.47	99.596
3674.39	97.616	3674.39	99.6856		3674.39	99.8479	3674.39	99.6015
3676.32	97.6094	3676.32	99.6901		3676.32	99.8547	3676.32	99.6064
3678.25	97.6033	3678.25	99.6941		3678.25	99.8595	3678.25	99.6106
3680.18	97.5977	3680.18	99.6977		3680.18	99.8647	3680.18	99.6143
3682.11	97.5926	3682.11	99.7009		3682.11	99.8698	3682.11	99.6175
3684.04	97.5879	3684.04	99.7037		3684.04	99.8742	3684.04	99.6202
3685.97	97.5836	3685.97	99.7062		3685.97	99.8786	3685.97	99.6224
3687.9	97.5797	3687.9	99.7083		3687.9	99.8823	3687.9	99.6242
3689.83	97.5763	3689.83	99.7102		3689.83	99.8835	3689.83	99.6256
3691.75	97.5732	3691.75	99.7117		3691.75	99.8824	3691.75	99.6265
3693.68	97.5706	3693.68	99.7127		3693.68	99.8817	3693.68	99.627
3695.61	97.5683	3695.61	99.7135		3695.61	99.8807	3695.61	99.6271
3697.54	97.5663	3697.54	99.714		3697.54	99.8783	3697.54	99.6268
3699.47	97.5647	3699.47	99.7143		3699.47	99.875	3699.47	99.6263
3701.4	97.5634	3701.4	99.7145		3701.4	99.8671	3701.4	99.6256
3703.33	97.5624	3703.33	99.7147		3703.33	99.8548	3703.33	99.6249
3705.26	97.5617	3705.26	99.7148		3705.26	99.8431	3705.26	99.6241
3707.18	97.5613	3707.18	99.7149		3707.18	99.834	3707.18	99.6233
3709.11	97.5611	3709.11	99.7151		3709.11	99.8283	3709.11	99.6224
3711.04	97.5611	3711.04	99.7151		3711.04	99.8247	3711.04	99.6214
3712.97	97.5614	3712.97	99.715		3712.97	99.822	3712.97	99.6203
3714.9	97.5619	3714.9	99.7148		3714.9	99.819	3714.9	99.619
3716.83	97.5625	3716.83	99.7145		3716.83	99.8157	3716.83	99.6176
3718.76	97.5633	3718.76	99.7141		3718.76	99.8131	3718.76	99.6161
3720.69	97.5643	3720.69	99.7137		3720.69	99.8081	3720.69	99.6145
3722.61	97.5654	3722.61	99.7133		3722.61	99.8023	3722.61	99.613
3724.54	97.5666	3724.54	99.7131		3724.54	99.8011	3724.54	99.6117
3726.47	97.5679	3726.47	99.713		3726.47	99.8027	3726.47	99.6104
3728.4	97.5693	3728.4	99.7129		3728.4	99.8031	3728.4	99.6093
3730.33	97.5708	3730.33	99.7129		3730.33	99.805	3730.33	99.6083
3732.26	97.5722	3732.26	99.7131		3732.26	99.8097	3732.26	99.6074
3734.19	97.5737	3734.19	99.7134		3734.19	99.8166	3734.19	99.6067
3736.12	97.5752	3736.12	99.7138		3736.12	99.8246	3736.12	99.6062
3738.05	97.5767	3738.05	99.7143		3738.05	99.8306	3738.05	99.6058
3739.97	97.5782	3739.97	99.7151		3739.97	99.8339	3739.97	99.6057
3741.9	97.5797	3741.9	99.7162		3741.9	99.8347	3741.9	99.606
3743.83	97.5811	3743.83	99.7177		3743.83	99.8362	3743.83	99.6067
3745.76	97.5824	3745.76	99.7193		3745.76	99.8384	3745.76	99.6076
3747.69	97.5837	3747.69	99.7211		3747.69	99.8379	3747.69	99.6088
3749.62	97.5848	3749.62	99.7231		3749.62	99.8378	3749.62	99.61
3751.55	97.5859	3751.55	99.7251		3751.55	99.84	3751.55	99.6115
3753.48	97.5869	3753.48	99.7274		3753.48	99.8427	3753.48	99.6132
3755.4	97.5877	3755.4	99.7298		3755.4	99.8465	3755.4	99.6151
3757.33	97.5885	3757.33	99.7325		3757.33	99.8499	3757.33	99.6172
3759.26	97.5891	3759.26	99.7353		3759.26	99.8518	3759.26	99.6196
3761.19	97.5896	3761.19	99.7383		3761.19	99.8496	3761.19	99.6222
3763.12	97.5899	3763.12	99.7414		3763.12	99.8432	3763.12	99.6249
3765.05	97.5901	3765.05	99.7446		3765.05	99.8373	3765.05	99.6278
3766.98	97.5901	3766.98	99.7479		3766.98	99.8351	3766.98	99.6308
3768.91	97.59	3768.91	99.7513		3768.91	99.8362	3768.91	99.6338
3770.84	97.5897	3770.84	99.7546		3770.84	99.837	3770.84	99.6368
3772.76	97.5892	3772.76	99.7579		3772.76	99.8371	3772.76	99.6398
3774.69	97.5886	3774.69	99.7613		3774.69	99.8378	3774.69	99.6429
3776.62	97.5879	3776.62	99.7647		3776.62	99.8377	3776.62	99.6461
3778.55	97.587	3778.55	99.7682		3778.55	99.8337	3778.55	99.6493
3780.48	97.586	3780.48	99.7717		3780.48	99.8301	3780.48	99.6526
3782.41	97.5848	3782.41	99.7752		3782.41	99.8305	3782.41	99.6559
3784.34	97.5836	3784.34	99.7785		3784.34	99.8309	3784.34	99.659
3786.27	97.5822	3786.27	99.7817		3786.27	99.8312	3786.27	99.6619
3788.19	97.5807	3788.19	99.7846		3788.19	99.833	3788.19	99.6646
3790.12	97.5792	3790.12	99.7874		3790.12	99.8375	3790.12	99.6671
3792.05	97.5776	3792.05	99.79		3792.05	99.843	3792.05	99.6694
3793.98	97.576	3793.98	99.7925		3793.98	99.8493	3793.98	99.6717
3795.91	97.5744	3795.91	99.795		3795.91	99.8556	3795.91	99.6738
3797.84	97.5729	3797.84	99.7973		3797.84	99.8609	3797.84	99.6758
3799.77	97.5713	3799.77	99.7994		3799.77	99.8664	3799.77	99.6776
3801.7	97.5699	3801.7	99.8013		3801.7	99.8732	3801.7	99.6792
3803.63	97.5686	3803.63	99.8029		3803.63	99.8797	3803.63	99.6805
3805.55	97.5675	3805.55	99.8044		3805.55	99.8831	3805.55	99.6816
3807.48	97.5665	3807.48	99.8057		3807.48	99.8843	3807.48	99.6825
3809.41	97.5658	3809.41	99.8068		3809.41	99.8859	3809.41	99.6832
3811.34	97.5654	3811.34	99.8078		3811.34	99.8893	3811.34	99.6839
3813.27	97.5653	3813.27	99.8088		3813.27	99.894	3813.27	99.6844
3815.2	97.5655	3815.2	99.8096		3815.2	99.8972	3815.2	99.6849
3817.13	97.5662	3817.13	99.8103		3817.13	99.896	3817.13	99.6852
3819.06	97.5673	3819.06	99.8108		3819.06	99.8941	3819.06	99.6852
3820.98	97.5689	3820.98	99.8109		3820.98	99.8919	3820.98	99.6849
3822.91	97.5711	3822.91	99.8106		3822.91	99.8864	3822.91	99.6841
3824.84	97.5739	3824.84	99.81		3824.84	99.8807	3824.84	99.683
3826.77	97.5773	3826.77	99.809		3826.77	99.8787	3826.77	99.6814
3828.7	97.5814	3828.7	99.8078		3828.7	99.8779	3828.7	99.6796
3830.63	97.5863	3830.63	99.8062		3830.63	99.8748	3830.63	99.6775
3832.56	97.5919	3832.56	99.8044		3832.56	99.8706	3832.56	99.6751
3834.49	97.5984	3834.49	99.8023		3834.49	99.8659	3834.49	99.6724
3836.42	97.6058	3836.42	99.8		3836.42	99.862	3836.42	99.6695
3838.34	97.6141	3838.34	99.7973		3838.34	99.8587	3838.34	99.6662
3840.27	97.6233	3840.27	99.7943		3840.27	99.8559	3840.27	99.6626
3842.2	97.6336	3842.2	99.791		3842.2	99.8516	3842.2	99.6588
3844.13	97.6449	3844.13	99.7874		3844.13	99.8482	3844.13	99.6547
3846.06	97.6572	3846.06	99.7837		3846.06	99.8463	3846.06	99.6505
3847.99	97.6707	3847.99	99.7799		3847.99	99.8427	3847.99	99.6463
3849.92	97.6853	3849.92	99.776		3849.92	99.8377	3849.92	99.642
3851.85	97.701	3851.85	99.772		3851.85	99.832	3851.85	99.6378
3853.77	97.7179	3853.77	99.7681		3853.77	99.8278	3853.77	99.6337
3855.7	97.7359	3855.7	99.7643		3855.7	99.8254	3855.7	99.6297
3857.63	97.7552	3857.63	99.7605		3857.63	99.8234	3857.63	99.6259
3859.56	97.7756	3859.56	99.7569		3859.56	99.8232	3859.56	99.6223
3861.49	97.7972	3861.49	99.7534		3861.49	99.8248	3861.49	99.6189
3863.42	97.82	3863.42	99.7499		3863.42	99.8261	3863.42	99.6157
3865.35	97.844	3865.35	99.7467		3865.35	99.8267	3865.35	99.6128
3867.28	97.8692	3867.28	99.7437		3867.28	99.8261	3867.28	99.6102
3869.2	97.8955	3869.2	99.7411		3869.2	99.8235	3869.2	99.6081
3871.13	97.9229	3871.13	99.7388		3871.13	99.821	3871.13	99.6064
3873.06	97.9514	3873.06	99.7368		3873.06	99.8197	3873.06	99.6052
3874.99	97.9811	3874.99	99.7353		3874.99	99.8205	3874.99	99.6045
3876.92	98.0117	3876.92	99.7341		3876.92	99.8254	3876.92	99.6043
3878.85	98.0434	3878.85	99.7332		3878.85	99.8299	3878.85	99.6045
3880.78	98.076	3880.78	99.7328		3880.78	99.8298	3880.78	99.6052
3882.71	98.1095	3882.71	99.7327		3882.71	99.8287	3882.71	99.6064
3884.64	98.1439	3884.64	99.7331		3884.64	99.8286	3884.64	99.6081
3886.56	98.1792	3886.56	99.7339		3886.56	99.8291	3886.56	99.6104
3888.49	98.2152	3888.49	99.7353		3888.49	99.8292	3888.49	99.6133
3890.42	98.2519	3890.42	99.737		3890.42	99.8297	3890.42	99.6167
3892.35	98.2893	3892.35	99.7391		3892.35	99.8303	3892.35	99.6205
3894.28	98.3273	3894.28	99.7416		3894.28	99.8305	3894.28	99.6247
3896.21	98.3658	3896.21	99.7442		3896.21	99.8312	3896.21	99.6292
3898.14	98.4048	3898.14	99.7471		3898.14	99.8327	3898.14	99.634
3900.07	98.4442	3900.07	99.7502		3900.07	99.8345	3900.07	99.639
3901.99	98.484	3901.99	99.7535		3901.99	99.8368	3901.99	99.6442
3903.92	98.5241	3903.92	99.7571		3903.92	99.8405	3903.92	99.6498
3905.85	98.5643	3905.85	99.7609		3905.85	99.845	3905.85	99.6558
3907.78	98.6046	3907.78	99.7651		3907.78	99.8487	3907.78	99.6621
3909.71	98.645	3909.71	99.7694		3909.71	99.8512	3909.71	99.6685
3911.64	98.6854	3911.64	99.7737		3911.64	99.8524	3911.64	99.6751
3913.57	98.7258	3913.57	99.7782		3913.57	99.8537	3913.57	99.6818
3915.5	98.7662	3915.5	99.7828		3915.5	99.8569	3915.5	99.6886
3917.43	98.8065	3917.43	99.7875		3917.43	99.8614	3917.43	99.6956
3919.35	98.8467	3919.35	99.7923		3919.35	99.8663	3919.35	99.7027
3921.28	98.8867	3921.28	99.7973		3921.28	99.872	3921.28	99.71
3923.21	98.9265	3923.21	99.8024		3923.21	99.8777	3923.21	99.7175
3925.14	98.9661	3925.14	99.8076		3925.14	99.8803	3925.14	99.725
3927.07	99.0055	3927.07	99.8128		3927.07	99.8804	3927.07	99.7326
3929	99.0445	3929	99.818		3929	99.8817	3929	99.7401
3930.93	99.0832	3930.93	99.8232		3930.93	99.8835	3930.93	99.7476
3932.86	99.1216	3932.86	99.8285		3932.86	99.8851	3932.86	99.7553
3934.78	99.1595	3934.78	99.8338		3934.78	99.8868	3934.78	99.7629
3936.71	99.197	3936.71	99.8392		3936.71	99.8886	3936.71	99.7706
3938.64	99.2341	3938.64	99.8446		3938.64	99.891	3938.64	99.7784
3940.57	99.2707	3940.57	99.8499		3940.57	99.8942	3940.57	99.7861
3942.5	99.3068	3942.5	99.8553		3942.5	99.8966	3942.5	99.7937
3944.43	99.3424	3944.43	99.8605		3944.43	99.8988	3944.43	99.8012
3946.36	99.3775	3946.36	99.8657		3946.36	99.9016	3946.36	99.8086
3948.29	99.412	3948.29	99.8708		3948.29	99.9052	3948.29	99.8159
3950.22	99.4459	3950.22	99.8758		3950.22	99.9096	3950.22	99.8231
3952.14	99.4792	3952.14	99.8808		3952.14	99.9133	3952.14	99.8302
3954.07	99.5107	3954.07	99.8859		3954.07	99.9163	3954.07	99.8375
3956	99.5421	3956	99.891		3956	99.9192	3956	99.8447
3957.93	99.5735	3957.93	99.8961		3957.93	99.9221	3957.93	99.852
3959.86	99.605	3959.86	99.9011		3959.86	99.925	3959.86	99.8593
3961.79	99.6364	3961.79	99.9062		3961.79	99.928	3961.79	99.8666
3963.72	99.6679	3963.72	99.9113		3963.72	99.9309	3963.72	99.8739
3965.65	99.6993	3965.65	99.9164		3965.65	99.9338	3965.65	99.8812
3967.57	99.7307	3967.57	99.9215		3967.57	99.9368	3967.57	99.8885
3969.5	99.7622	3969.5	99.9266		3969.5	99.9397	3969.5	99.8958
3971.43	99.7936	3971.43	99.9317		3971.43	99.9426	3971.43	99.903
3973.36	99.825	3973.36	99.9368		3973.36	99.9456	3973.36	99.9103
3975.29	99.8565	3975.29	99.9419		3975.29	99.9485	3975.29	99.9176
3977.22	99.8879	3977.22	99.947		3977.22	99.9514	3977.22	99.9249
3979.15	99.9193	3979.15	99.9521		3979.15	99.9544	3979.15	99.9322
3981.08	99.9508	3981.08	99.9572		3981.08	99.9573	3981.08	99.9395
3983.01	99.9822	3983.01	99.9623		3983.01	99.9602	3983.01	99.9468
3984.93	100.014	3984.93	99.9674		3984.93	99.9632	3984.93	99.9541
3986.86	100.045	3986.86	99.9725		3986.86	99.9661	3986.86	99.9614
3988.79	100.077	3988.79	99.9776		3988.79	99.969	3988.79	99.9686
3990.72	100.108	3990.72	99.9827		3990.72	99.972	3990.72	99.9759
3992.65	100.139	3992.65	99.9878		3992.65	99.9749	3992.65	99.9832
3994.58	100.171	3994.58	99.9929		3994.58	99.9778	3994.58	99.9905
3996.51	100.202	3996.51	99.998		3996.51	99.9808	3996.51	99.9978
3998.44	100.234	3998.44	100.003		3998.44	99.9837	3998.44	100.005
4000.36	100.265	4000.36	100.008		4000.36	99.9866	4000.36	100.012

## Sheet: Sheet7
Table 1 The elemental compositions, atomic raito, surface area, micropore volume, and pH value of biochars before and after magnetic modification.
Biochar samples	BC	MBC
SBET (m2 g-1)	52.1	109
Vp (cm3 g-1)	0.02	0.05
pH	9.08	8.55
pHpzc	4.32	3.71
C %	56.3	40.7
H %	2.05	1.65
O %	35.9	21.4
N %	0.71	0.47
S %	0.16	0.12
O/C	0.48	0.39
H/C	0.44	0.49

## Sheet: Sheet8
Table 2 Kinetic parameters and isotherm parameters for PHE adsorption on BC and MBC at 298K.
Model type	BC	MBC
Kinetic parameters
Pseudo-first-order
K1 (h-1)	2.7	3.92
qe (mg g-1)	16.1	33.6
R2	0.983	0.961
Pseudo-second-order
K2 (g mg-1 h-1)	0.06	0.13
qe (mg g-1)	16.2	41
R2	0.999	0.999
Isotherm parameters
Langmuir
Qmax (mg g-1)	55.8	89.6
KL (L mg-1)	0.21	0.25
R2	0.865	0.938
Freudlich
KF (mg g-1 (mg L-1)-1/nF)	4.15	4.2
nF	0.83	0.68
R2	0.839	0.867
Sips
Qmax (mg g-1)	65.5	97.6
Ks (L mg-1)	7.11	2.65
ns	2.06	2.11
R2	0.951	0.977
